# Supplementary material for: Changes in quality-adjusted life expectancy in Belgium, 2013 and 2018
Source: Arch Public Health. 2022 Dec 17;80:254. doi: 10.1186/s13690-022-01011-0 (PMC9758921; doi:10.1186/s13690-022-01011-0)
Supplement: Supplementary file 1 — Additional file 1: Supplementary file 1. QALE and life expectancy with no problems in each of the 5 dimensions for the Belgian population aged 15 years and older in 2013, by age, gender, and region. [file 13690_2022_1011_MOESM1_ESM.xlsx]

## Sheet: QALE
QALE for the Belgian population aged 15 years and older in 2013, by age, sex, and region.
	BELGIUM									BRUSSELS									FLANDERS									WALLONIA
	Both			Male			Female			Both			Male			Female			Both			Male			Female			Both			Male			Female
Age	mean	lwr	upr	mean	lwr	upr	mean	lwr	upr	mean	lwr	upr	mean	lwr	upr	mean	lwr	upr	mean	lwr	upr	mean	lwr	upr	mean	lwr	upr	mean	lwr	upr	mean	lwr	upr	mean	lwr	upr
15	56.3779	56.2367	56.519	55.8162	55.6768	55.9555	56.979	56.7976	57.1603	54.9346	54.6301	55.2391	54.3238	54.0467	54.6008	55.4504	55.1225	55.7782	58.2492	58.0771	58.4213	57.8455	57.6802	58.0108	58.7209	58.5106	58.9312	53.1939	52.9973	53.3904	52.3105	52.1184	52.5025	54.0905	53.8626	54.3185
16	55.4377	55.2977	55.5777	54.8662	54.7281	55.0042	56.0492	55.8689	56.2294	54.0129	53.7171	54.3086	53.397	53.1285	53.6656	54.5336	54.2131	54.8542	57.3115	57.1411	57.4818	56.8988	56.7355	57.0621	57.7922	57.5835	58.001	52.2463	52.052	52.4405	51.3521	51.1623	51.5419	53.1552	52.9293	53.3811
17	54.5032	54.364	54.6424	53.9166	53.7796	54.0537	55.1304	54.9509	55.31	53.0893	52.8002	53.3784	52.4558	52.1937	52.7178	53.6283	53.3131	53.9434	56.3769	56.2078	56.5459	55.9514	55.7895	56.1133	56.8706	56.6629	57.0782	51.3109	51.1183	51.5035	50.4003	50.2121	50.5884	52.238	52.0136	52.4625
18	53.5777	53.439	53.7163	52.9806	52.8442	53.1171	54.2156	54.0366	54.3946	52.1775	51.893	52.4619	51.5177	51.2604	51.775	52.7435	52.4321	53.0549	55.4432	55.2751	55.6114	55.0099	54.849	55.1708	55.9444	55.7375	56.1513	50.3961	50.2046	50.5876	49.4758	49.2887	49.6628	51.3338	51.1104	51.5572
19	52.6589	52.5207	52.7972	52.0524	51.9164	52.1884	53.3063	53.1277	53.4849	51.2765	50.9951	51.5578	50.6232	50.3689	50.8775	51.8336	51.5249	52.1423	54.5149	54.3474	54.6824	54.0691	53.909	54.2292	55.0283	54.822	55.2346	49.4898	49.2991	49.6805	48.5599	48.3736	48.7461	50.4376	50.215	50.6602
20	51.7446	51.6066	51.8826	51.136	51.0003	51.2717	52.3933	52.2151	52.5715	50.3767	50.0973	50.6561	49.7222	49.4699	49.9746	50.9339	50.6269	51.241	53.5884	53.4213	53.7554	53.1418	52.9822	53.3014	54.1013	53.8954	54.3071	48.5931	48.4031	48.7831	47.658	47.4723	47.8436	49.546	49.3242	49.7678
21	50.8355	50.6977	50.9732	50.2259	50.0906	50.3613	51.4842	51.3064	51.6621	49.4785	49.2002	49.7567	48.8299	48.5787	49.081	50.0287	49.7228	50.3346	52.6627	52.496	52.8293	52.2117	52.0526	52.3708	53.1788	52.9734	53.3843	47.7097	47.5204	47.899	46.7755	46.5904	46.9606	48.6611	48.4401	48.882
22	49.9286	49.7911	50.0661	49.3187	49.1836	49.4537	50.5767	50.3994	50.7541	48.5953	48.3177	48.8729	47.9591	47.7086	48.2095	49.1325	48.8273	49.4377	51.7345	51.5681	51.9008	51.279	51.1204	51.4375	52.2539	52.0489	52.4589	46.8322	46.6438	47.0207	45.8985	45.7141	46.0829	47.7825	47.5626	48.0024
23	49.0251	48.888	49.1623	48.4148	48.2802	48.5493	49.6726	49.4958	49.8494	47.7069	47.4297	47.984	47.0563	46.8066	47.306	48.2566	47.9519	48.5613	50.8114	50.6454	50.9774	50.3554	50.1975	50.5133	51.3298	51.1253	51.5343	45.9587	45.7713	46.1461	45.0263	44.8429	45.2097	46.9065	46.688	47.125
24	48.1214	47.9847	48.2581	47.5088	47.3749	47.6427	48.77	48.5939	48.946	46.8192	46.5424	47.0959	46.1611	45.9122	46.4101	47.3751	47.0709	47.6792	49.8887	49.7232	50.0543	49.4322	49.275	49.5894	50.4058	50.202	50.6097	45.0839	44.8979	45.2699	44.1459	43.9638	44.328	46.0367	45.8199	46.2535
25	47.2195	47.0833	47.3556	46.6057	46.4726	46.7389	47.8681	47.6929	48.0432	45.9328	45.6567	46.2089	45.2784	45.0304	45.5264	46.4846	46.1812	46.788	48.9596	48.7946	49.1246	48.5012	48.345	48.6575	49.4769	49.2738	49.6801	44.2237	44.0394	44.408	43.2809	43.1005	43.4614	45.1805	44.9658	45.3953
26	46.326	46.1904	46.4615	45.7116	45.5794	45.8439	46.9738	46.7996	47.1479	45.0499	44.7747	45.3251	44.3906	44.1439	44.6374	45.6052	45.3028	45.9076	48.0384	47.874	48.2027	47.5787	47.4235	47.7339	48.5553	48.353	48.7575	43.375	43.1927	43.5573	42.4306	42.2521	42.6092	44.3319	44.1195	44.5443
27	45.4367	45.3019	45.5716	44.8205	44.6893	44.9517	46.0851	45.912	46.2581	44.1641	43.89	44.4382	43.4992	43.254	43.7443	44.7235	44.4222	45.0247	47.1232	46.9595	47.2869	46.6619	46.5079	46.8159	47.6398	47.4385	47.8412	42.531	42.3509	42.7111	41.5817	41.4053	41.7581	43.4917	43.282	43.7014
28	44.5449	44.4108	44.6789	43.9268	43.7968	44.0569	45.1936	45.0217	45.3654	43.2805	43.0078	43.5533	42.6096	42.3662	42.853	43.844	43.5441	44.144	46.2031	46.0402	46.3661	45.7398	45.5871	45.8925	46.7199	46.5196	46.9202	41.6863	41.5087	41.8639	40.7332	40.5592	40.9072	42.6495	42.4427	42.8563
29	43.6585	43.5252	43.7917	43.0423	42.9134	43.1712	44.3038	44.1332	44.4743	42.4053	42.1338	42.6768	41.7259	41.4843	41.9676	42.975	42.6764	43.2736	45.2898	45.1276	45.452	44.8279	44.6765	44.9793	45.8033	45.604	46.0026	40.8437	40.6687	41.0188	39.8937	39.7222	40.0652	41.8024	41.5986	42.0062
30	42.7799	42.6473	42.9124	42.1659	42.0381	42.2936	43.4214	43.252	43.5908	41.5283	41.2581	41.7985	40.8443	40.6044	41.0842	42.1007	41.8033	42.398	44.3854	44.2239	44.5469	43.9265	43.7763	44.0766	44.8939	44.6955	45.0923	40.0117	39.8392	40.1843	39.0612	38.8922	39.2303	40.9693	40.7686	41.1701
31	41.9034	41.7715	42.0353	41.2848	41.158	41.4115	42.5481	42.3798	42.7164	40.6596	40.3904	40.9287	39.9727	39.7342	40.2111	41.2328	40.9366	41.5291	43.4812	43.3203	43.6421	43.017	42.868	43.166	43.9933	43.7958	44.1908	39.1823	39.0121	39.3524	38.2236	38.0568	38.3903	40.147	39.949	40.345
32	41.0232	40.8919	41.1545	40.4033	40.2775	40.5291	41.6676	41.5002	41.8349	39.799	39.5305	40.0674	39.1183	38.8809	39.3557	40.364	40.0687	40.6594	42.573	42.4126	42.7334	42.1033	41.9554	42.2512	43.0887	42.892	43.2855	38.3443	38.1763	38.5122	37.3846	37.22	37.5493	39.3088	39.1133	39.5042
33	40.1455	40.0148	40.2763	39.5217	39.3968	39.6466	40.7925	40.626	40.959	38.9271	38.6593	39.195	38.2348	37.9984	38.4712	39.502	39.2072	39.7967	41.6694	41.5095	41.8293	41.1956	41.0486	41.3426	42.1876	41.9915	42.3837	37.5116	37.3455	37.6778	36.5488	36.3859	36.7117	38.4784	38.2851	38.6717
34	39.2728	39.1426	39.4031	38.6463	38.5221	38.7704	39.9212	39.7554	40.087	38.0632	37.7957	38.3306	37.3605	37.1249	37.5962	38.6464	38.3521	38.9407	40.7755	40.6161	40.935	40.2994	40.1532	40.4456	41.2943	41.0988	41.4899	36.675	36.5104	36.8396	35.7094	35.548	35.8707	37.6438	37.4523	37.8353
35	38.4003	38.2706	38.53	37.7757	37.6524	37.8991	39.0453	38.8801	39.2104	37.2075	36.9404	37.4745	36.4997	36.2648	36.7346	37.794	37.5002	38.0878	39.8764	39.7174	40.0353	39.3968	39.2515	39.5422	40.3971	40.2021	40.5922	35.8445	35.6813	36.0078	34.8906	34.7305	35.0507	36.7997	36.6098	36.9896
36	37.5416	37.4125	37.6707	36.916	36.7935	37.0385	38.1864	38.0219	38.351	36.3561	36.0897	36.6224	35.6368	35.4028	35.8708	36.9527	36.6594	37.2459	39.0004	38.8419	39.1588	38.5183	38.3738	38.6629	39.5225	39.328	39.717	35.0165	34.8544	35.1785	34.067	33.908	34.2259	35.9662	35.7776	36.1548
37	36.681	36.5526	36.8094	36.053	35.9315	36.1746	37.3272	37.1633	37.4911	35.511	35.2457	35.7764	34.7903	34.5575	35.0231	36.1069	35.8146	36.3992	38.1228	37.965	38.2806	37.6389	37.4952	37.7825	38.6457	38.4518	38.8397	34.1828	34.022	34.3437	33.2288	33.0711	33.3865	35.1367	34.9493	35.3241
38	35.8245	35.697	35.9521	35.1889	35.0684	35.3094	36.4779	36.3146	36.6411	34.669	34.405	34.9329	33.936	33.7048	34.1671	35.2763	34.985	35.5675	37.2479	37.0909	37.4048	36.7522	36.6097	36.8946	37.782	37.5887	37.9753	33.3564	33.1967	33.5161	32.4024	32.2459	32.5589	34.3098	34.1235	34.4961
39	34.9737	34.847	35.1003	34.3323	34.213	34.4516	35.6321	35.4696	35.7946	33.8252	33.5629	34.0874	33.0827	32.8535	33.3119	34.4409	34.1511	34.7307	36.3814	36.2253	36.5375	35.8791	35.7378	36.0203	36.9216	36.729	37.1143	32.5343	32.3758	32.6928	31.5777	31.4224	31.7329	33.4901	33.3048	33.6753
40	34.1293	34.0035	34.255	33.4745	33.3564	33.5925	34.8012	34.6393	34.963	33.0043	32.7437	33.2648	32.2423	32.0151	32.4695	33.6399	33.3514	33.9285	35.5183	35.3631	35.6734	35.0048	34.8648	35.1448	36.0696	35.8776	36.2615	31.718	31.5606	31.8754	30.7471	30.5932	30.901	32.6885	32.5043	32.8728
41	33.291	33.1661	33.4159	32.6358	32.519	32.7527	33.9626	33.8014	34.1238	32.1738	31.9149	32.4327	31.4103	31.185	31.6357	32.8093	32.5221	33.0964	34.6617	34.5074	34.816	34.1463	34.0075	34.2851	35.2145	35.0233	35.4058	30.914	30.7577	31.0703	29.9459	29.7932	30.0985	31.8809	31.6976	32.0642
42	32.4438	32.3197	32.5679	31.7826	31.667	31.8983	33.1212	32.9607	33.2818	31.3382	31.0807	31.5956	30.5667	30.3431	30.7903	31.9812	31.6953	32.2671	33.803	33.6495	33.9565	33.2786	33.141	33.4162	34.365	34.1744	34.5557	30.0909	29.9357	30.2461	29.123	28.9717	29.2743	31.0569	30.8746	31.2392
43	31.604	31.4806	31.7275	30.9362	30.8216	31.0508	32.2881	32.1282	32.4481	30.5168	30.2604	30.7733	29.7443	29.522	29.9666	31.1593	30.8744	31.4442	32.9387	32.7859	33.0915	32.4056	32.2691	32.5421	33.5097	33.3197	33.6997	29.295	29.1408	29.4493	28.3226	28.1725	28.4727	30.2651	30.0837	30.4465
44	30.773	30.6501	30.8959	30.1058	29.9921	30.2194	31.456	31.2966	31.6154	29.6849	29.4295	29.9403	28.9039	28.6829	29.1248	30.3357	30.0517	30.6197	32.0861	31.9339	32.2383	31.5532	31.4176	31.6888	32.657	32.4676	32.8464	28.511	28.3578	28.6643	27.544	27.3952	27.6929	29.4741	29.2936	29.6545
45	29.9467	29.8243	30.0691	29.2723	29.1596	29.3851	30.6369	30.478	30.7958	28.879	28.6244	29.1336	28.0924	27.8727	28.3121	29.5344	29.2513	29.8175	31.2269	31.0753	31.3784	30.6866	30.5521	30.8211	31.8056	31.6169	31.9944	27.7442	27.5921	27.8964	26.7712	26.6237	26.9186	28.7126	28.5332	28.892
46	29.1228	29.001	29.2447	28.4444	28.3326	28.5562	29.8167	29.6584	29.9751	28.0769	27.8235	28.3304	27.2758	27.0577	27.4939	28.7476	28.4655	29.0298	30.3701	30.2193	30.5209	29.8224	29.689	29.9558	30.9569	30.7688	31.1449	26.9808	26.83	27.1316	26.0143	25.8685	26.16	27.9409	27.7628	28.119
47	28.3098	28.1886	28.431	27.6239	27.5131	27.7346	29.0111	28.8534	29.1688	27.2771	27.0253	27.529	26.4509	26.235	26.6668	27.9754	27.6945	28.2562	29.5264	29.3764	29.6763	28.9753	28.843	29.1075	30.1166	29.9294	30.3038	26.228	26.0789	26.3771	25.2538	25.1101	25.3975	27.1944	27.0179	27.371
48	27.4956	27.3752	27.616	26.8039	26.6944	26.9135	28.2023	28.0453	28.3592	26.4995	26.2495	26.7495	25.68	25.4665	25.8935	27.1885	26.9095	27.4675	28.6768	28.5278	28.8258	28.1172	27.9864	28.2481	29.2761	29.0898	29.4623	25.4754	25.3284	25.6224	24.4975	24.3563	24.6388	26.4437	26.269	26.6184
49	26.6915	26.5719	26.8111	26.0004	25.892	26.1088	27.3966	27.2405	27.5527	25.724	25.4763	25.9717	24.8954	24.6848	25.106	26.4219	26.145	26.6988	27.8333	27.6854	27.9812	27.2721	27.1426	27.4015	28.4341	28.2489	28.6192	24.7421	24.5974	24.8868	23.7726	23.6339	23.9112	25.6993	25.5267	25.8718
50	25.8979	25.7792	26.0167	25.2053	25.0981	25.3126	26.6034	26.4481	26.7587	24.9497	24.7044	25.1949	24.1186	23.911	24.3261	25.6481	25.3735	25.9228	27.0016	26.8549	27.1483	26.4355	26.3075	26.5634	27.6072	27.4231	27.7912	24.0195	23.8771	24.1618	23.0557	22.9197	23.1917	24.9679	24.7975	25.1383
51	25.1139	24.9959	25.2319	24.4145	24.3084	24.5206	25.8251	25.6705	25.9796	24.1961	23.9529	24.4393	23.3586	23.1538	23.5635	24.8997	24.6269	25.1725	26.1762	26.0305	26.3219	25.5982	25.4717	25.7247	26.7937	26.6106	26.9768	23.3084	23.1683	23.4485	22.3477	22.2143	22.4812	24.2504	24.082	24.4187
52	24.3354	24.218	24.4527	23.635	23.5299	23.7402	25.0457	24.8919	25.1995	23.4532	23.2115	23.6949	22.6056	22.4029	22.8083	24.1657	23.8943	24.4371	25.3567	25.2119	25.5015	24.7763	24.651	24.9016	25.9754	25.7932	26.1575	22.5997	22.4616	22.7379	21.644	21.5128	21.7752	23.5332	23.3667	23.6996
53	23.5734	23.4566	23.6901	22.877	22.7727	22.9813	24.2772	24.1241	24.4303	22.733	22.4922	22.9739	21.9111	21.7095	22.1127	23.4157	23.1455	23.686	24.5507	24.4066	24.6947	23.97	23.8457	24.0943	25.168	24.9867	25.3493	21.9092	21.7726	22.0457	20.9596	20.8302	21.089	22.8322	22.6673	22.9971
54	22.8195	22.7032	22.9358	22.1242	22.0206	22.2278	23.5195	23.367	23.672	21.9936	21.7534	22.2338	21.156	20.9556	21.3564	22.6903	22.4207	22.96	23.7601	23.6167	23.9036	23.1801	23.0566	23.3035	24.3747	24.1941	24.5552	21.2197	21.0844	21.3549	20.2774	20.1494	20.4053	22.1312	21.9675	22.2948
55	22.0863	21.9705	22.2021	21.3993	21.2964	21.5022	22.7746	22.6227	22.9265	21.2797	21.0397	21.5196	20.4525	20.2526	20.6524	21.9628	21.6936	22.232	22.991	22.848	23.1339	22.4169	22.2941	22.5396	23.5966	23.4167	23.7766	20.547	20.4127	20.6812	19.6171	19.4902	19.744	21.4413	21.2787	21.6039
56	21.3587	21.2435	21.4739	20.6793	20.5772	20.7814	22.0356	21.8844	22.1868	20.5751	20.3353	20.8148	19.7537	19.5544	19.9531	21.2495	20.9807	21.5183	22.2335	22.0911	22.3759	21.6578	21.5359	21.7797	22.8377	22.6583	23.017	19.8674	19.734	20.0008	18.9621	18.8361	19.0881	20.732	20.5705	20.8934
57	20.6412	20.5267	20.7556	19.9667	19.8656	20.0677	21.3094	21.1589	21.4599	19.8922	19.6528	20.1317	19.0703	18.8715	19.269	20.5644	20.2958	20.833	21.4875	21.3457	21.6292	20.9151	20.7941	21.0361	22.0851	21.9064	22.2638	19.1912	19.0587	19.3237	18.2958	18.1707	18.4208	20.041	19.8805	20.2015
58	19.94	19.8264	20.0536	19.2743	19.1743	19.3743	20.5958	20.4461	20.7456	19.2115	18.9726	19.4504	18.4232	18.225	18.6214	19.8482	19.5804	20.1159	20.759	20.6179	20.9001	20.1879	20.0679	20.3079	21.3524	21.1743	21.5305	18.5316	18.3999	18.6632	17.6523	17.528	17.7765	19.3606	19.201	19.5201
59	19.2389	19.1263	19.3515	18.5881	18.4893	18.6869	19.8764	19.7276	20.0252	18.5501	18.3116	18.7886	17.7845	17.5869	17.9822	19.1614	18.8942	19.4287	20.0306	19.8903	20.1709	19.4721	19.3531	19.5911	20.6081	20.4308	20.7855	17.8671	17.7364	17.9978	17.0054	16.8821	17.1287	18.6743	18.5158	18.8328
60	18.542	18.4303	18.6537	17.9026	17.805	18.0003	19.165	19.0169	19.313	17.8656	17.6277	18.1035	17.1025	16.9058	17.2992	18.4729	18.2062	18.7396	19.3062	19.1666	19.4458	18.7618	18.6438	18.8798	19.8662	19.6896	20.0428	17.2131	17.0832	17.3429	16.361	16.2386	16.4834	18.0069	17.8492	18.1645
61	17.8547	17.7437	17.9657	17.245	17.1482	17.3418	18.4448	18.2975	18.5921	17.1982	16.9602	17.4361	16.4968	16.2998	16.6939	17.7435	17.4776	18.0095	18.5915	18.4524	18.7306	18.0625	17.9452	18.1798	19.1336	18.9574	19.3097	16.5666	16.4374	16.6958	15.7596	15.6376	15.8816	17.3109	17.1543	17.4675
62	17.1731	17.0626	17.2837	16.5848	16.4887	16.681	17.7397	17.5928	17.8866	16.5494	16.3107	16.7881	15.8428	15.6456	16.0401	17.0986	16.8317	17.3654	17.8775	17.7386	18.0163	17.3674	17.2506	17.4842	18.3987	18.2228	18.5745	15.9321	15.8034	16.0608	15.1567	15.035	15.2784	16.6416	16.4856	16.7976
63	16.4949	16.3845	16.6053	15.9245	15.8287	16.0203	17.0428	16.896	17.1895	15.875	15.6355	16.1145	15.2016	15.0036	15.3997	16.3925	16.1254	16.6596	17.1723	17.0334	17.3112	16.6764	16.5598	16.793	17.679	17.5031	17.8548	15.2997	15.1713	15.4281	14.5441	14.4226	14.6657	15.9868	15.8312	16.1424
64	15.802	15.6917	15.9123	15.2609	15.1652	15.3565	16.3205	16.174	16.4671	15.2088	14.9682	15.4495	14.5983	14.3987	14.7979	15.6682	15.4009	15.9354	16.446	16.3071	16.5849	15.9793	15.8628	16.0958	16.9234	16.7477	17.099	14.6588	14.5307	14.7869	13.9247	13.8033	14.0461	15.323	15.1677	15.4782
65	15.1161	15.0058	15.2265	14.6032	14.5076	14.6989	15.6072	15.4606	15.7538	14.542	14.3003	14.7837	13.9699	13.7692	14.1706	14.9664	14.6987	15.2341	15.7226	15.5836	15.8616	15.2707	15.1542	15.3871	16.1868	16.011	16.3626	14.0348	13.9069	14.1627	13.346	13.2244	13.4676	14.651	14.4962	14.8058
66	14.4421	14.3316	14.5527	13.9611	13.8652	14.057	14.9032	14.7564	15.05	13.9166	13.6735	14.1597	13.3762	13.1743	13.5781	14.3154	14.0466	14.5842	15.0021	14.863	15.1412	14.5746	14.4582	14.691	15.444	15.2682	15.6199	13.4314	13.3036	13.5593	12.7852	12.6633	12.9071	14.0044	13.8498	14.1589
67	13.7672	13.6565	13.8778	13.326	13.23	13.4221	14.1915	14.0446	14.3383	13.2733	13.0299	13.5168	12.7955	12.5929	12.9981	13.6198	13.3513	13.8882	14.2874	14.1484	14.4264	13.8879	13.7717	14.0041	14.7048	14.5289	14.8806	12.8224	12.6949	12.9499	12.2276	12.1056	12.3496	13.3434	13.1894	13.4974
68	13.0941	12.9835	13.2047	12.6796	12.5836	12.7757	13.4955	13.3484	13.6425	12.6577	12.4142	12.9012	12.2012	11.999	12.4033	12.9904	12.7216	13.2592	13.5776	13.4388	13.7163	13.2008	13.085	13.3166	13.9759	13.8002	14.1517	12.2097	12.0829	12.3364	11.6495	11.5278	11.7712	12.6976	12.5443	12.8509
69	12.4229	12.3126	12.5333	12.05	11.9541	12.1459	12.7883	12.6413	12.9353	12.0272	11.7849	12.2695	11.5902	11.3898	11.7907	12.348	12.0799	12.6162	12.8642	12.7261	13.0023	12.525	12.4099	12.6401	13.2301	13.0548	13.4055	11.6142	11.4884	11.7401	11.1079	10.9865	11.2293	12.0524	11.9	12.2047
70	11.7547	11.6448	11.8646	11.4203	11.3247	11.5159	12.0867	11.9399	12.2336	11.3962	11.1559	11.6366	11.0104	10.8121	11.2088	11.6767	11.4105	11.943	12.1503	12.0131	12.2875	11.8429	11.7287	11.957	12.4894	12.3146	12.6642	11.0316	10.9069	11.1564	10.574	10.4531	10.6948	11.4245	11.2732	11.5758
71	11.0964	10.987	11.2059	10.8049	10.7096	10.9002	11.3913	11.2446	11.5381	10.7771	10.539	11.0151	10.4331	10.2375	10.6288	11.0258	10.7615	11.2901	11.4492	11.3129	11.5855	11.1783	11.0652	11.2914	11.757	11.5828	11.9311	10.4536	10.3301	10.577	10.0518	9.93159	10.1721	10.7954	10.6455	10.9454
72	10.4528	10.3437	10.5619	10.2014	10.1064	10.2963	10.7132	10.5664	10.8599	10.204	9.96749	10.4405	9.8907	9.69739	10.084	10.4315	10.1679	10.695	10.7569	10.6216	10.8922	10.5291	10.417	10.6411	11.0269	10.8535	11.2003	9.89369	9.77159	10.0158	9.52849	9.40902	9.64796	10.2014	10.0524	10.3503
73	9.8183	9.70953	9.92708	9.60729	9.51257	9.702	10.0453	9.89841	10.1921	9.6059	9.37141	9.84039	9.33655	9.14581	9.52729	9.80155	9.53963	10.0635	10.0862	9.95171	10.2207	9.90286	9.79167	10.0141	10.3193	10.1464	10.4922	9.32671	9.2061	9.44732	8.99206	8.8736	9.11051	9.60649	9.45867	9.7543
74	9.19502	9.08634	9.30371	9.02941	8.93475	9.12407	9.3849	9.23788	9.53191	9.00389	8.77107	9.23671	8.80879	8.61969	8.9979	9.14342	8.88365	9.40318	9.42074	9.28684	9.55465	9.2842	9.17369	9.3947	9.61507	9.44267	9.78746	8.78651	8.66705	8.90597	8.48713	8.36925	8.60502	9.03571	8.88872	9.18269
75	8.58847	8.47952	8.69742	8.46325	8.36841	8.55808	8.74568	8.59819	8.89317	8.43861	8.20575	8.67147	8.32701	8.13774	8.51628	8.51841	8.25945	8.77738	8.76893	8.63528	8.90257	8.66527	8.55529	8.77524	8.93642	8.76411	9.10874	8.26583	8.14714	8.38453	8.01357	7.89568	8.13146	8.47569	8.32934	8.62204
76	7.98552	7.87606	8.09497	7.90113	7.80592	7.99635	8.10825	7.96029	8.2562	7.86844	7.63464	8.10225	7.79572	7.60633	7.98511	7.92103	7.6614	8.18067	8.12155	7.98789	8.25521	8.05639	7.94659	8.16619	8.25566	8.08352	8.42781	7.74964	7.63144	7.86783	7.54484	7.42665	7.66302	7.91867	7.77285	8.06449
77	7.41328	7.30268	7.52388	7.36591	7.26983	7.462	7.50517	7.35619	7.65416	7.31417	7.07777	7.55057	7.28924	7.09788	7.4806	7.33354	7.07219	7.59488	7.50809	7.37362	7.64255	7.47538	7.36511	7.58566	7.61456	7.44184	7.78728	7.26152	7.14313	7.37992	7.10185	6.9827	7.221	7.392	7.24607	7.53794
78	6.85526	6.74311	6.96741	6.84758	6.75021	6.94494	6.91495	6.7648	7.0651	6.78784	6.5467	7.02898	6.80103	6.60587	6.9962	6.78132	6.51627	7.04638	6.91536	6.77949	7.05123	6.91744	6.80606	7.02882	6.99288	6.81925	7.1665	6.77044	6.65159	6.88929	6.66209	6.54162	6.78256	6.85888	6.71289	7.00487
79	6.31552	6.20136	6.42968	6.34438	6.24538	6.44338	6.34574	6.19417	6.4973	6.30356	6.05499	6.55214	6.33244	6.1316	6.53328	6.28813	6.01632	6.55994	6.33844	6.20068	6.4762	6.37594	6.26294	6.48895	6.38589	6.21122	6.56055	6.29697	6.17708	6.41687	6.23488	6.11259	6.35716	6.34894	6.20238	6.49549
80	5.79618	5.67959	5.91276	5.85823	5.75725	5.9592	5.79923	5.64603	5.95244	5.8117	5.55501	6.06838	5.87357	5.66563	6.08151	5.77382	5.49564	6.052	5.78553	5.64531	5.92575	5.8592	5.74396	5.97444	5.80342	5.6274	5.97943	5.84355	5.722	5.9651	5.80905	5.68473	5.93337	5.8702	5.72238	6.01801
81	5.30041	5.18099	5.41982	5.39324	5.28994	5.49653	5.27964	5.12454	5.43474	5.30406	5.0395	5.56862	5.38622	5.17152	5.60092	5.25285	4.96859	5.5371	5.26261	5.1193	5.40592	5.36814	5.2501	5.48618	5.25513	5.07726	5.43299	5.40897	5.28522	5.53273	5.40637	5.27943	5.53331	5.41053	5.26109	5.55996
82	4.83022	4.70761	4.95282	4.94583	4.84002	5.05164	4.79078	4.63348	4.94808	4.84195	4.56726	5.11664	4.90922	4.68723	5.13122	4.79672	4.50321	5.09023	4.76885	4.62194	4.91577	4.9049	4.78354	5.02626	4.73683	4.5568	4.91686	4.98664	4.86037	5.11292	5.00024	4.87081	5.12967	4.97318	4.82173	5.12462
83	4.3811	4.25517	4.50704	4.51972	4.41122	4.62823	4.32407	4.16463	4.48352	4.39905	4.11359	4.6845	4.52685	4.2934	4.7603	4.32113	4.02036	4.62189	4.30215	4.1513	4.45301	4.46538	4.34038	4.59038	4.24904	4.06661	4.43146	4.57316	4.44431	4.70201	4.59211	4.46051	4.72371	4.5516	4.39806	4.70515
84	3.9631	3.83352	4.09268	4.12129	4.00986	4.23272	3.89161	3.72973	4.05349	4.03308	3.73259	4.33357	4.20515	3.95724	4.45306	3.9339	3.62092	4.24687	3.85745	3.70263	4.01226	4.03734	3.90887	4.16581	3.79079	3.60588	3.97569	4.19784	4.06564	4.33003	4.23976	4.10481	4.37471	4.15895	4.00289	4.31501
85	3.5768	3.44329	3.71031	3.75597	3.64127	3.87067	3.49097	3.32647	3.65547	3.66752	3.35303	3.98201	3.87856	3.61692	4.1402	3.54914	3.22523	3.87305	3.44795	3.2888	3.6071	3.64355	3.51126	3.77584	3.3696	3.18185	3.55735	3.85485	3.71872	3.99098	3.92639	3.78727	4.06551	3.79543	3.63646	3.9544
86	3.21463	3.07722	3.35203	3.42084	3.30261	3.53907	3.1125	2.94572	3.27929	3.32102	2.99261	3.64942	3.5324	3.25956	3.80524	3.20245	2.86615	3.53875	3.07113	2.9074	3.23486	3.30134	3.16418	3.43849	2.97138	2.78125	3.16151	3.51842	3.37873	3.65812	3.60807	3.46555	3.75058	3.44654	3.28494	3.60815
87	2.88552	2.74393	3.02711	3.11059	2.98874	3.23245	2.77248	2.60291	2.94205	3.00116	2.65841	3.3439	3.24925	2.96192	3.53657	2.86782	2.52038	3.21526	2.72888	2.56021	2.89755	2.97194	2.83036	3.11351	2.62002	2.42651	2.81353	3.21346	3.06976	3.35716	3.33286	3.18601	3.47971	3.1261	2.96162	3.29058
88	2.58281	2.437	2.72861	2.83178	2.70592	2.95764	2.45863	2.28641	2.63086	2.73466	2.37372	3.0956	2.99839	2.69514	3.30165	2.59711	2.2334	2.96083	2.40846	2.23527	2.58166	2.67536	2.52898	2.82174	2.28767	2.09166	2.48369	2.93678	2.7887	3.08486	3.08454	2.93291	3.23617	2.83551	2.66779	3.00323
89	2.30527	2.15524	2.45529	2.56315	2.4338	2.6925	2.17646	2.00126	2.35167	2.47784	2.09973	2.85595	2.77998	2.4588	3.10116	2.32609	1.94891	2.70327	2.1184	1.94054	2.29626	2.39087	2.24039	2.54135	1.9936	1.7944	2.1928	2.6786	2.5262	2.83101	2.8373	2.68172	2.99289	2.57209	2.4008	2.74337
90	2.05695	1.90233	2.21157	2.33214	2.1984	2.46588	1.92202	1.74361	2.10043	2.22292	1.83037	2.61546	2.54014	2.20518	2.8751	2.06922	1.6799	2.45854	1.85741	1.67469	2.04014	2.13553	1.98071	2.29036	1.73003	1.52737	1.9327	2.46009	2.30207	2.61812	2.6688	2.50554	2.83205	2.33602	2.16065	2.5114
91	1.81804	1.65983	1.97626	2.09081	1.95444	2.22719	1.68409	1.50315	1.86503	1.97555	1.5712	2.37991	2.30542	1.9586	2.65223	1.82147	1.42273	2.22022	1.61474	1.42787	1.80161	1.89117	1.73297	2.04936	1.48705	1.28161	1.69249	2.23119	2.06926	2.39313	2.43174	2.26569	2.59779	2.11012	1.93127	2.28897
92	1.5974	1.43602	1.75878	1.86918	1.73038	2.00797	1.46535	1.28232	1.64837	1.74709	1.33169	2.1625	2.13329	1.76707	2.4995	1.58349	1.17873	1.98824	1.39991	1.20844	1.59137	1.65674	1.49661	1.81688	1.27868	1.06894	1.48842	1.99714	1.83325	2.16103	2.22623	2.05654	2.39593	1.8706	1.69135	2.04986
93	1.39844	1.23383	1.56305	1.67324	1.53158	1.8149	1.26694	1.08201	1.45186	1.5242	1.10186	1.94655	1.9452	1.56332	2.32707	1.35606	0.949549	1.76258	1.19996	1.00487	1.39505	1.46074	1.2973	1.62418	1.07807	0.866398	1.28974	1.81008	1.64193	1.97822	2.02854	1.85579	2.2013	1.68754	1.50439	1.8707
94	1.1926	1.0283	1.35689	1.48511	1.34136	1.62887	1.06201	0.879764	1.24425	1.33473	0.901712	1.76774	1.75059	1.35593	2.14524	1.17367	0.758732	1.58861	0.992378	0.799256	1.1855	1.27451	1.10896	1.44007	0.870279	0.663744	1.07681	1.60338	1.43441	1.77235	1.83632	1.66131	2.01134	1.48125	1.29866	1.66384
95	1.0448	0.875206	1.21439	1.31983	1.17296	1.4667	0.920661	0.733364	1.10796	1.15463	0.712761	1.59649	1.48705	1.10002	1.87409	1.01667	0.589143	1.44419	0.850697	0.65069	1.0507	1.14497	0.971021	1.31891	0.729054	0.517379	0.940728	1.45392	1.27931	1.62852	1.61914	1.44633	1.79196	1.34766	1.15795	1.53736
96	0.88973	0.717344	1.06212	1.13668	0.989836	1.28352	0.776371	0.586361	0.96638	1.01818	0.552262	1.4841	1.34702	0.938119	1.75593	0.886771	0.436709	1.33683	0.696267	0.495507	0.897027	0.937537	0.769029	1.10605	0.590093	0.376677	0.803509	1.29605	1.11657	1.47553	1.5121	1.33031	1.6939	1.18556	0.992495	1.37863
97	0.728868	0.556727	0.901009	0.97197	0.823577	1.12036	0.62438	0.436336	0.812423	0.800911	0.352704	1.24912	1.12617	0.718216	1.53413	0.682272	0.254612	1.10993	0.557373	0.35576	0.758986	0.795419	0.62359	0.967249	0.458997	0.246689	0.671305	1.10405	0.92405	1.28405	1.32429	1.14126	1.50732	1.00194	0.809177	1.19471
98	0.557474	0.390847	0.724101	0.799167	0.648713	0.94962	0.466303	0.286779	0.645827	0.576546	0.167989	0.985102	0.828879	0.458325	1.19943	0.486222	0.0961067	0.876337	0.420121	0.221565	0.618676	0.652747	0.475139	0.830355	0.33329	0.127448	0.539132	0.870716	0.697381	1.04405	1.12567	0.940317	1.31103	0.778127	0.594636	0.961619
99	0.350601	0.207915	0.493288	0.48676	0.364364	0.609156	0.291845	0.137243	0.446447	0.354873	0.0156963	0.694049	0.519359	0.218193	0.820524	0.296583	-0.0289001	0.622067	0.25645	0.0850453	0.427855	0.375022	0.234445	0.515599	0.201317	0.021236	0.381397	0.570449	0.421763	0.719136	0.77394	0.611192	0.936688	0.504909	0.348395	0.661423
100	0.107838	0.0475933	0.168082	0.152974	0.103644	0.202304	0.087917	0.0226092	0.153225	0.127932	-0.0406263	0.29649	0.248037	0.0533678	0.442705	0.100497	-0.0537705	0.254764	0.0709368	0.00270153	0.139172	0.099112	0.0517295	0.146494	0.0540662	-0.0191788	0.127311	0.191897	0.126215	0.257579	0.302407	0.218407	0.386408	0.166503	0.0986309	0.234375

## Sheet: MO
Life expectancy without problems in mobility for the Belgian population aged 15 years and older in 2013, by age, sex, and region.
	BELGIUM									BRUSSELS									FLANDERS									WALLONIA
	Both			Male			Female			Both			Male			Female			Both			Male			Female			Both			Male			Female
Age	mean	lwr	upr	mean	lwr	upr	mean	lwr	upr	mean	lwr	upr	mean	lwr	upr	mean	lwr	upr	mean	lwr	upr	mean	lwr	upr	mean	lwr	upr	mean	lwr	upr	mean	lwr	upr	mean	lwr	upr
15	53.0142	50.5746	55.4539	52.9068	50.2494	55.5642	53.1484	50.4435	55.8533	52.0629	48.8147	55.3112	50.9429	47.3781	54.5077	53.1819	49.2295	57.1342	53.9483	51.2187	56.6778	54.4902	51.4093	57.5711	53.4569	50.4214	56.4924	51.4393	48.7855	54.0931	50.2995	47.4206	53.1784	52.567	49.5598	55.5742
16	52.0835	49.7561	54.4109	51.9696	49.4183	54.5209	52.2243	49.6234	54.8252	51.1299	47.9824	54.2773	50.0144	46.5452	53.4836	52.2428	48.385	56.1007	53.0184	50.3927	55.6442	53.5507	50.5665	56.5348	52.5376	49.5986	55.4766	50.5067	47.9602	53.0532	49.3644	46.5873	52.1414	51.6371	48.7301	54.5441
17	51.1534	48.9165	53.3904	51.0281	48.5625	53.4937	51.3062	48.7887	53.8238	50.1905	47.1268	53.2543	49.0675	45.6783	52.4568	51.3106	47.5323	55.0889	52.0901	49.5484	54.6319	52.6092	49.704	55.5143	51.6233	48.7621	54.4844	49.5755	47.1161	52.035	48.4249	45.7306	51.1192	50.7148	47.8891	53.5405
18	50.2272	48.0613	52.3931	50.0944	47.696	52.4928	50.3875	47.9354	52.8396	49.2579	46.2622	52.2537	48.1191	44.7953	51.443	50.3941	46.6817	54.1064	51.1615	48.6866	53.6364	51.672	48.83	54.5139	50.7036	47.9047	53.5026	48.6541	46.2634	51.0447	47.5014	44.8723	50.1304	49.7951	47.0344	52.5557
19	49.303	47.192	51.414	49.1635	46.8172	51.5098	49.4699	47.0685	51.8714	48.3313	45.3906	51.272	47.207	43.9338	50.4801	49.4496	45.7952	53.1041	50.2366	47.8142	52.6589	50.7343	47.9431	53.5255	49.7919	47.0417	52.5421	47.7309	45.3945	50.0672	46.576	43.9986	49.1534	48.8736	46.165	51.5822
20	48.3786	46.3103	50.447	48.2393	45.9334	50.5451	48.545	46.1833	50.9067	47.4018	44.5067	50.2969	46.2846	43.0534	49.5157	48.5112	44.9068	52.1157	49.3122	46.9318	51.6926	49.8082	47.0577	52.5587	48.8691	46.1587	51.5796	46.8074	44.5144	49.1005	45.6545	43.1183	48.1907	47.9472	45.2811	50.6133
21	47.4551	45.4211	49.4892	47.3168	45.0436	49.59	47.62	45.2905	49.9494	46.4698	43.6138	49.3258	45.3661	42.17	48.5622	47.5639	44.0051	51.1227	48.3875	46.042	50.733	48.8784	46.1627	51.5941	47.9494	45.2721	50.6267	45.8878	43.6305	48.1451	44.7423	42.2399	47.2447	47.0185	44.3884	49.6485
22	46.53	44.5258	48.5341	46.393	44.1484	48.6376	46.6929	44.3916	48.9942	45.5484	42.727	48.3698	44.464	41.2977	47.6303	46.6218	43.1055	50.1381	47.4595	45.1454	49.7736	47.9452	45.2613	50.6292	47.0264	44.3788	49.6739	44.9654	42.74	47.1908	43.827	41.3549	46.2991	46.0875	43.49	48.6851
23	45.6045	43.6291	47.5799	45.4688	43.2516	47.6859	45.7657	43.4913	48.0401	44.6186	41.8308	47.4063	43.5289	40.3928	46.6649	45.6957	42.2199	49.1716	46.5353	44.2517	48.8189	47.0197	44.3666	49.6728	46.1031	43.4845	48.7216	44.039	41.8449	46.2331	42.9084	40.466	45.3509	45.1515	42.5859	47.7171
24	44.6757	42.7308	46.6206	44.5394	42.3514	46.7274	44.8368	42.5905	47.0832	43.6864	40.933	46.4398	42.5977	39.4915	45.7039	44.7613	41.3274	48.1952	45.6105	43.359	47.8621	46.0937	43.473	48.7144	45.1789	42.5905	47.7672	43.1045	40.9436	45.2654	41.9752	39.5647	44.3858	44.2145	41.682	46.7471
25	43.7458	41.8349	45.6567	43.61	41.4542	45.7657	43.9059	41.6905	46.1213	42.7528	40.0358	45.4698	41.6755	38.5997	44.7513	43.8156	40.4264	47.2048	44.679	42.4631	46.8949	45.1596	42.5748	47.7444	44.2492	41.6939	46.8045	42.178	40.0532	44.3027	41.0508	38.6747	43.427	43.2845	40.7872	45.7817
26	42.8213	40.9488	44.6938	42.6866	40.567	44.8062	42.9795	40.7984	45.1606	41.8199	39.142	44.4979	40.7465	37.7035	43.7894	42.8778	39.5353	46.2204	43.7539	41.5775	45.9302	44.2327	41.6873	46.7782	43.3251	40.8059	45.8443	41.2573	39.1726	43.3419	40.1356	37.7972	42.474	42.3564	39.8976	44.8152
27	41.8989	40.0694	43.7283	41.7643	39.6853	43.8434	42.056	39.9129	44.1991	40.8825	38.2468	43.5181	39.8126	36.8049	42.8202	41.9356	38.6428	45.2283	42.8336	40.7008	44.9663	43.3107	40.8084	45.8129	42.4054	39.9255	44.8854	40.3372	38.2971	42.3772	39.2181	36.9218	41.5144	41.4322	39.0151	43.8493
28	40.9726	39.1907	42.7546	40.8386	38.8043	42.8729	41.1283	39.0266	43.23	39.9456	37.3547	42.5365	38.8795	35.909	41.85	40.9936	37.7529	44.2342	41.9081	39.8231	43.9932	42.3832	39.9282	44.8383	41.4808	39.0433	43.9183	39.4137	37.4223	41.4052	38.2989	36.0485	40.5494	40.5029	38.1308	42.8751
29	40.0506	38.3187	41.7825	39.9211	37.934	41.9081	40.2008	38.1425	42.2591	39.0155	36.4705	41.5606	37.9517	35.0189	40.8844	40.0597	36.8723	43.2471	40.9884	38.9532	43.0236	41.4651	39.0595	43.8706	40.5581	38.1648	42.9514	38.4911	36.5508	40.4314	37.3878	35.1854	39.5901	39.567	37.2421	41.892
30	39.1357	37.4544	40.817	39.0117	37.0728	40.9505	39.2792	37.2645	41.2938	38.0836	35.5848	40.5825	37.0264	34.1313	39.9215	39.1196	35.9867	42.2525	40.0763	38.0914	42.0613	40.5568	38.2016	42.9119	39.6409	37.292	41.9899	37.5787	35.6898	39.4676	36.4844	34.3309	38.638	38.6438	36.3657	40.922
31	38.2235	36.5909	39.856	38.0997	36.2087	39.9906	38.3654	36.3928	40.3381	37.1597	34.7053	39.6142	36.1122	33.2529	38.9716	38.1849	35.1059	41.2639	39.1646	37.2284	41.1007	39.6417	37.3373	41.946	38.7306	36.4245	41.0367	36.6707	34.8314	38.5099	35.5796	33.4745	37.6848	37.7316	35.4984	39.9648
32	37.3096	35.7218	38.8973	37.1904	35.3453	39.0355	37.4455	35.5125	39.3786	36.2447	33.8313	38.658	35.2167	32.3896	38.0438	37.2491	34.223	40.2751	38.2496	36.359	40.1401	38.724	36.4694	40.9786	37.8161	35.5508	40.0815	35.7586	33.9657	37.5515	34.6794	32.6205	36.7383	36.8067	34.6168	38.9966
33	36.4006	34.8523	37.9489	36.2853	34.4834	38.0872	36.5314	34.6349	38.428	35.3217	32.9468	37.6965	34.2994	31.5044	37.0945	36.3198	33.3453	39.2943	37.3397	35.4902	39.1892	37.814	35.6071	40.0209	36.9043	34.6771	39.1315	34.857	33.1054	36.6087	33.7898	31.7742	35.8055	35.8929	33.7429	38.0428
34	35.4997	33.9856	37.0139	35.3915	33.6304	37.1525	35.6224	33.7602	37.4846	34.4088	32.0689	36.7487	33.3962	30.6307	36.1618	35.3973	32.4735	38.3211	36.4402	34.6271	38.2533	36.9177	34.7565	39.0788	35.9995	33.8084	38.1906	33.9586	32.2436	35.6735	32.9064	30.9318	34.8809	34.9796	32.8677	37.0915
35	34.6033	33.1195	36.0871	34.5087	32.7876	36.2299	34.7112	32.8833	36.539	33.5071	31.1997	35.8145	32.5117	29.7739	35.2496	34.4788	31.6064	37.3512	35.5382	33.7587	37.3178	36.0194	33.9043	38.1346	35.0917	32.9368	37.2467	33.0733	31.3911	34.7554	32.0526	30.1168	33.9883	34.0627	31.9889	36.1365
36	33.724	32.2682	35.1799	33.6432	31.9627	35.3237	33.8177	32.0253	35.6101	32.6132	30.3374	34.8891	31.6327	28.9233	34.3422	33.5719	30.7524	36.3915	34.6598	32.9113	36.4083	35.1479	33.0788	37.217	34.2047	32.0864	36.323	32.1981	30.5467	33.8494	31.2054	29.3092	33.1015	33.161	31.126	35.196
37	32.8481	31.4204	34.2759	32.7823	31.1454	34.4192	32.9266	31.1734	34.6798	31.7293	29.4854	33.9733	30.7758	28.0951	33.4565	32.6627	29.8999	35.4255	33.7833	32.066	35.5006	34.2807	32.2603	36.3011	33.3174	31.2392	35.3956	31.3253	29.705	32.9455	30.3557	28.5021	32.2094	32.2682	30.2748	34.2615
38	31.9808	30.5826	33.379	31.9276	30.3382	33.517	32.0472	30.3376	33.7568	30.8521	28.6415	33.0627	29.9189	27.2698	32.568	31.7689	29.0659	34.4719	32.9127	31.228	34.5975	33.4123	31.4443	35.3803	32.4434	30.4087	34.4782	30.4658	28.8775	32.054	29.5266	27.7178	31.3355	31.3821	29.4343	33.33
39	31.1229	29.7561	32.4897	31.0859	29.5472	32.6246	31.1736	29.5122	32.8351	29.9768	27.8017	32.152	29.0688	26.4535	31.6841	30.8724	28.2336	33.5111	32.0534	30.4024	33.7043	32.5612	30.6479	34.4745	31.5749	29.5875	33.5623	29.6152	28.0604	31.17	28.7065	26.9452	30.4677	30.5059	28.6071	32.4048
40	30.274	28.9395	31.6086	30.2474	28.7613	31.7335	30.3155	28.7043	31.9267	29.1242	26.9844	31.2639	28.2338	25.6525	30.8151	30.0078	27.4334	32.5821	31.2003	29.5839	32.8167	31.7129	29.8558	33.57	30.7162	28.7781	32.6544	28.7726	27.2521	30.2931	27.8851	26.1732	29.5969	29.6479	27.7996	31.4963
41	29.4325	28.1291	30.736	29.428	27.9925	30.8635	29.4526	27.8919	31.0134	28.2639	26.1604	30.3675	27.407	24.8588	29.9552	29.1172	26.6104	31.6241	30.3557	28.7728	31.9386	30.8812	29.0783	32.6841	29.858	27.969	31.7469	27.9408	26.4533	29.4282	27.0901	25.4251	28.755	28.7839	26.9863	30.5816
42	28.5837	27.3092	29.8581	28.5948	27.2067	29.983	28.5886	27.0754	30.1017	27.3988	25.3308	29.4668	26.5686	24.0528	29.0845	28.2291	25.7884	30.6698	29.5112	27.9597	31.0626	30.0419	28.2903	31.7935	29.0073	27.1648	30.8499	27.0888	25.6333	28.5443	26.2715	24.6517	27.8912	27.903	26.1545	29.6515
43	27.7408	26.4917	28.9898	27.7652	26.4186	29.1118	27.7325	26.2618	29.2033	26.5449	24.5099	28.5798	25.7453	23.2578	28.2327	27.3462	24.9686	29.7239	28.663	27.1404	30.1856	29.1972	27.4923	30.902	28.1546	26.3547	29.9545	26.2565	24.8291	27.6839	25.4663	23.8863	27.0462	27.0476	25.3424	28.7528
44	26.9041	25.6771	28.131	26.9459	25.6344	28.2575	26.8779	25.4442	28.3117	25.6797	23.6769	27.6825	24.9017	22.4418	27.3615	26.4615	24.1438	28.7793	27.8258	26.3288	29.3227	28.3692	26.7047	30.0337	27.3068	25.545	29.0687	25.4286	24.0264	26.8308	24.6717	23.126	26.2175	26.1887	24.5223	27.8551
45	26.0694	24.8628	27.276	26.1191	24.8379	27.4003	26.0347	24.6328	27.4367	24.8348	22.8613	26.8084	24.0778	21.6415	26.5141	25.5961	23.3332	27.8591	26.9828	25.5102	28.4555	27.5259	25.898	29.1538	26.4627	24.7349	28.1905	24.6092	23.2302	25.9883	23.8725	22.3574	25.3876	25.3517	23.7186	26.9848
46	25.2345	24.0484	26.4207	25.2919	24.0379	26.5458	25.191	23.818	26.564	23.9912	22.0462	25.9362	23.2443	20.8314	25.6572	24.7434	22.531	26.9558	26.1417	24.693	27.5904	26.6816	25.0869	28.2763	25.623	23.9264	27.3196	23.7862	22.4304	25.142	23.0775	21.5904	24.5646	24.5015	22.8999	26.1032
47	24.4067	23.2426	25.5708	24.4659	23.2383	25.6935	24.36	23.0143	25.7058	23.1479	21.2314	25.0645	22.399	20.0107	24.7874	23.9039	21.7382	26.0695	25.311	23.8866	26.7354	25.8491	24.2851	27.4131	24.7925	23.1254	26.4595	22.9666	21.6353	24.2979	22.2702	20.8115	23.729	23.6703	22.0979	25.2428
48	23.5758	22.4371	24.7146	23.6355	22.4354	24.8357	23.5273	22.2096	24.845	22.3228	20.4335	24.2121	21.596	19.2286	23.9634	23.0536	20.9335	25.1737	24.4743	23.0763	25.8723	25.0031	23.47	26.5362	23.9635	22.3261	25.601	22.1428	20.8387	23.447	21.4591	20.0299	22.8883	22.8338	21.2912	24.3765
49	22.7522	21.6417	23.8627	22.8155	21.6441	23.987	22.6988	21.4105	23.9871	21.5003	19.6383	23.3623	20.7794	18.436	23.1228	22.2236	20.1451	24.3022	23.6415	22.2715	25.0116	24.1648	22.6623	25.6674	23.1351	21.5279	24.7423	21.3337	20.0583	22.609	20.6703	19.2707	22.0698	22.0033	20.4912	23.5154
50	21.937	20.8565	23.0175	21.9999	20.8583	23.1415	21.8831	20.6246	23.1415	20.6815	18.846	22.5169	19.9697	17.6513	22.2882	21.3929	19.3533	23.4324	22.8174	21.4756	24.1593	23.3304	21.8579	24.803	22.3205	20.7429	23.8981	20.5344	19.2887	21.7801	19.8866	18.5176	21.2555	21.1874	19.7056	22.6692
51	21.1308	20.0795	22.182	21.1865	20.0743	22.2986	21.0833	19.8533	22.3132	19.8853	18.0731	21.6974	19.1774	16.8838	21.4709	20.5908	18.5841	22.5974	21.9973	20.6824	23.3123	22.4919	21.0484	23.9354	21.5184	19.9687	23.0682	19.7495	18.532	20.9669	19.1127	17.7735	20.4519	20.3901	18.9369	21.8434
52	20.3314	19.3068	21.3561	20.383	19.2978	21.4682	20.2877	19.0841	21.4913	19.106	17.3146	20.8973	18.397	16.1295	20.6646	19.8109	17.8317	21.7901	21.1811	19.8906	22.4716	21.6638	20.2467	23.0808	20.7143	19.1908	22.2377	18.9746	17.7827	20.1664	18.3483	17.037	19.6596	19.6034	18.1766	21.0302
53	19.5496	18.5471	20.5521	19.5996	18.5376	20.6616	19.5073	18.3265	20.6882	18.356	16.5828	20.1292	17.6737	15.4292	19.9181	19.0309	17.0769	20.9848	20.3757	19.1066	21.6449	20.8466	19.4535	22.2398	19.9213	18.4215	21.4211	18.2259	17.0554	19.3964	17.6095	16.3225	18.8964	18.8435	17.4395	20.2475
54	18.7796	17.7953	19.7639	18.8237	17.7819	19.8655	18.7435	17.5818	19.9052	17.604	15.8518	19.3563	16.9134	14.7028	19.124	18.2864	16.354	20.2187	19.5835	18.3333	20.8338	20.042	18.671	21.413	19.1425	17.6644	20.6206	17.4919	16.3398	18.6441	16.8845	15.6197	18.1492	18.0993	16.7158	19.4828
55	18.0331	17.0634	19.0028	18.0762	17.0515	19.1009	17.9989	16.8535	19.1442	16.8882	15.1586	18.6178	16.2091	14.0337	18.3844	17.5577	15.6478	19.4676	18.8102	17.5778	20.0426	19.2597	17.91	20.6094	18.3797	16.9224	19.837	16.7875	15.6511	17.9238	16.1919	14.9471	17.4367	17.3818	16.0168	18.7468
56	17.2989	16.3428	18.255	17.3386	16.3306	18.3465	17.2689	16.1389	18.3989	16.1972	14.4959	17.8986	15.525	13.3931	17.6569	16.8595	14.9738	18.7451	18.0488	16.8357	19.2618	18.4813	17.1554	19.8073	17.6366	16.2008	19.0723	16.0946	14.9746	17.2146	15.5194	14.2949	16.7439	16.6673	15.3223	18.0123
57	16.5814	15.6393	17.5235	16.614	15.6239	17.6042	16.5596	15.445	17.6742	15.5415	13.8749	17.2081	14.8702	12.7904	16.95	16.2031	14.3443	18.0619	17.3002	16.1098	18.4906	17.7186	16.4197	19.0175	16.9041	15.4928	18.3155	15.4219	14.3201	16.5237	14.8538	13.6526	16.0551	15.9865	14.662	17.311
58	15.8861	14.9595	16.8127	15.9139	14.9432	16.8845	15.8709	14.7729	16.9689	14.9051	13.2825	16.5278	14.2609	12.2401	16.2818	15.541	13.718	17.364	16.5704	15.4066	17.7342	16.972	15.7044	18.2395	16.1935	14.8094	17.5775	14.7792	13.6978	15.8606	14.2225	13.0464	15.3987	15.3318	14.0297	16.634
59	15.2	14.2914	16.1086	15.2265	14.2778	16.1752	15.1882	14.1091	16.2673	14.2998	12.7283	15.8713	13.6735	11.7207	15.6264	14.919	13.1347	16.7032	15.8465	14.7142	16.9788	16.2391	15.0072	17.471	15.4814	14.1294	16.8335	14.1473	13.0901	15.2046	13.6023	12.455	14.7497	14.6881	13.4115	15.9647
60	14.526	13.6369	15.4151	14.5472	13.6224	15.472	14.5213	13.4619	15.5807	13.6899	12.178	15.2018	13.0654	11.1932	14.9376	14.3093	12.568	16.0505	15.1326	14.035	16.2303	15.5162	14.3233	16.7092	14.7792	13.4617	16.0967	13.5354	12.5041	14.5667	12.9949	11.8789	14.111	14.0714	12.821	15.3218
61	13.8675	12.9976	14.7374	13.8972	12.9954	14.799	13.8567	12.8176	14.8957	13.1034	11.6533	14.5535	12.5252	10.7303	14.3202	13.6785	11.9859	15.3712	14.434	13.3717	15.4962	14.8086	13.6555	15.9616	14.0923	12.8097	15.3749	12.9378	11.933	13.9426	12.4293	11.3428	13.5158	13.4413	12.2197	14.6628
62	13.2208	12.3688	14.0728	13.2514	12.3719	14.1309	13.2112	12.1906	14.2318	12.5384	11.1491	13.9277	11.955	10.2447	13.6654	13.1205	11.4677	14.7732	13.7438	12.7162	14.7713	14.1111	12.9973	15.2249	13.4123	12.164	14.6607	12.3551	11.3754	13.3348	11.8672	10.8102	12.9242	12.8378	11.6428	14.0329
63	12.5834	11.7469	13.4199	12.6111	11.752	13.4703	12.5786	11.5742	13.5831	11.9591	10.6306	13.2876	11.3989	9.77129	13.0265	12.5204	10.9109	14.1299	13.0687	12.0728	14.0647	13.4242	12.3473	14.501	12.7521	11.5349	13.9694	11.7772	10.8206	12.7338	11.3001	10.2719	12.3283	12.2488	11.0777	13.42
64	11.9409	11.118	12.7638	11.9735	11.1324	12.8145	11.9337	10.9448	12.9227	11.389	10.1162	12.6618	10.8734	9.32164	12.4253	11.9092	10.341	13.4775	12.3861	11.4193	13.353	12.7398	11.6972	13.7825	12.0748	10.888	13.2616	11.194	10.2585	12.1295	10.7285	9.72753	11.7294	11.6543	10.5056	12.803
65	11.3096	10.4972	12.1219	11.3454	10.5196	12.1711	11.301	10.3249	12.2771	10.8198	9.59683	12.0427	10.33	8.85209	11.8079	11.3163	9.78265	12.85	11.7144	10.7723	12.6565	12.054	11.0425	13.0655	11.4198	10.2588	12.5809	10.6237	9.70532	11.5421	10.1875	9.20862	11.1664	11.0534	9.92562	12.1812
66	10.6923	9.88773	11.4968	10.7338	9.92041	11.5472	10.6802	9.71484	11.6456	10.2817	9.09842	11.465	9.81193	8.39863	11.2252	10.7617	9.25287	12.2706	11.0534	10.1318	11.9751	11.3859	10.401	12.3707	10.769	9.63094	11.9071	10.0678	9.1627	10.973	9.65855	8.69828	10.6188	10.4705	9.35986	11.5812
67	10.0793	9.28133	10.8773	10.1319	9.32917	10.9347	10.0589	9.10382	11.0139	9.72987	8.58128	10.8785	9.30229	7.94622	10.6584	10.1727	8.68952	11.6558	10.4052	9.50024	11.3101	10.7326	9.77073	11.6945	10.1292	9.01131	11.2472	9.5062	8.61283	10.3996	9.12995	8.18652	10.0734	9.87544	8.78185	10.969
68	9.47265	8.68083	10.2645	9.52575	8.73398	10.3175	9.45353	8.50779	10.3993	9.19769	8.07569	10.3197	8.78171	7.47866	10.0848	9.63202	8.16455	11.0995	9.76876	8.87786	10.6597	10.0865	9.14537	11.0277	9.50507	8.4048	10.6053	8.94051	8.05828	9.82273	8.58439	7.65878	9.51	9.2903	8.21221	10.3684
69	8.87242	8.08717	9.65767	8.93662	8.15532	9.71791	8.84549	7.91056	9.78041	8.65431	7.55578	9.75285	8.24862	6.99565	9.50158	9.08074	7.62872	10.5328	9.13795	8.26002	10.0159	9.45637	8.53396	10.3788	8.87777	7.79575	9.95978	8.38693	7.51459	9.25928	8.06485	7.15432	8.97538	8.70499	7.64275	9.76723
70	8.2797	7.5019	9.0575	8.35214	7.58237	9.12191	8.24685	7.32359	9.17012	8.11109	7.033	9.18918	7.73801	6.52804	8.94797	8.50818	7.07462	9.94175	8.51488	7.64956	9.38019	8.82858	7.92503	9.73212	8.26248	7.19838	9.32658	7.84318	6.98029	8.70606	7.55105	6.65562	8.44648	8.13288	7.08589	9.17986
71	7.69981	6.93008	8.46954	7.78339	7.02544	8.54133	7.65855	6.74791	8.56918	7.57753	6.51678	8.63828	7.23031	6.06014	8.40048	7.95128	6.53428	9.36827	7.90891	7.05549	8.76233	8.22102	7.3352	9.10683	7.66148	6.61516	8.7078	7.30441	6.45149	8.15733	7.04718	6.16676	7.92761	7.56184	6.53145	8.59224
72	7.13637	6.3749	7.89784	7.22876	6.48303	7.97449	7.08849	6.19052	7.98646	7.07827	6.02899	8.12755	6.74872	5.61207	7.88537	7.43659	6.0299	8.84328	7.31723	6.47553	8.15893	7.63184	6.76303	8.50066	7.07114	6.04326	8.09902	6.78145	5.93794	7.62495	6.5453	5.68097	7.40962	7.01857	6.0027	8.03443
73	6.58598	5.8331	7.33886	6.68702	5.9538	7.42023	6.53254	5.6476	7.41748	6.56444	5.52845	7.60042	6.26198	5.1583	7.36565	6.89881	5.5087	8.28893	6.74871	5.91759	7.57984	7.06655	6.21334	7.91975	6.50461	5.49407	7.51514	6.25802	5.42541	7.09064	6.0388	5.19278	6.88483	6.4792	5.47914	7.47926
74	6.05064	5.30615	6.79513	6.16334	5.44203	6.88464	5.98958	5.118	6.86115	6.05184	5.02944	7.07423	5.79675	4.72141	6.87209	6.34477	4.97753	7.71201	6.19246	5.37197	7.01295	6.51405	5.67624	7.35186	5.95017	4.95764	6.94271	5.75833	4.93489	6.58176	5.55918	4.72928	6.38907	5.9619	4.97618	6.94763
75	5.53457	4.79739	6.27175	5.65512	4.94499	6.36525	5.46898	4.60948	6.32848	5.56875	4.55591	6.58159	5.36624	4.31203	6.42045	5.81836	4.47178	7.16494	5.65454	4.84389	6.46519	5.96932	5.14729	6.79134	5.42205	4.44581	6.3983	5.27834	4.46258	6.0941	5.10676	4.29025	5.92327	5.45882	4.48706	6.43058
76	5.02999	4.29975	5.76022	5.15796	4.45848	5.85744	4.95928	4.11213	5.80644	5.08825	4.08588	6.09061	4.9095	3.88141	5.93759	5.31629	3.98879	6.64379	5.1295	4.32858	5.93042	5.44009	4.63319	6.24699	4.90383	3.94501	5.86265	4.80948	4.001	5.61796	4.66527	3.86156	5.46897	4.96624	4.00876	5.92372
77	4.55479	3.82832	5.28126	4.68753	3.99573	5.37933	4.48127	3.64305	5.31949	4.625	3.63172	5.61827	4.47546	3.4694	5.48152	4.82734	3.52022	6.13445	4.63655	3.84219	5.43092	4.93885	4.14437	5.73333	4.42099	3.47585	5.36614	4.36761	3.56325	5.17197	4.24877	3.45465	5.04288	4.50258	3.55618	5.44898
78	4.09921	3.3745	4.82393	4.23784	3.55119	4.92449	4.02241	3.19171	4.85311	4.18739	3.20016	5.17462	4.06067	3.07333	5.04802	4.36909	3.07918	5.65899	4.16771	3.37774	4.95768	4.46259	3.67797	5.24721	3.96183	3.02872	4.89494	3.93489	3.13461	4.73516	3.84451	3.05884	4.63017	4.04628	3.11222	4.98034
79	3.66644	2.94094	4.39195	3.80845	3.12435	4.49254	3.5882	2.76258	4.41382	3.78452	2.79792	4.77111	3.66664	2.69449	4.6388	3.95699	2.67583	5.23816	3.72049	2.93327	4.5077	4.00744	3.23068	4.78419	3.52411	2.60206	4.44616	3.52478	2.72618	4.32338	3.45913	2.67955	4.23871	3.61638	2.69206	4.5407
80	3.25833	2.52929	3.98737	3.4012	2.71681	4.08559	3.18007	2.3569	4.00325	3.38698	2.40321	4.37075	3.28837	2.32949	4.24726	3.54081	2.27575	4.80586	3.30024	2.51324	4.08723	3.57913	2.8072	4.35106	3.1137	2.20052	4.02688	3.13943	2.33973	3.93913	3.0875	2.313	3.86201	3.21797	2.29942	4.13652
81	2.87712	2.14155	3.61268	3.01905	2.33114	3.70696	2.80066	1.97682	3.6245	2.99173	2.01552	3.96794	2.90583	1.96541	3.84626	3.13129	1.88813	4.37445	2.91062	2.1206	3.70065	3.17853	2.40826	3.9488	2.73586	1.82796	3.64376	2.7788	1.97541	3.58219	2.74228	1.96912	3.51545	2.84467	1.92967	3.75968
82	2.52417	1.7791	3.26923	2.66043	1.96651	3.35435	2.45203	1.62401	3.28005	2.63471	1.66047	3.60895	2.54204	1.62008	3.464	2.772	1.54006	4.00394	2.55119	1.75515	3.34723	2.80711	2.03509	3.57912	2.38816	1.48271	3.29362	2.44008	1.63166	3.2485	2.41051	1.63895	3.18207	2.49866	1.58462	3.41271
83	2.19722	1.44081	2.95364	2.32771	1.62528	3.03015	2.12965	1.29576	2.96354	2.30132	1.32844	3.2742	2.24046	1.32086	3.16007	2.41386	1.20357	3.62415	2.22072	1.41632	3.02512	2.46262	1.6863	3.23894	2.07054	1.16488	2.97621	2.12229	1.30869	2.93589	2.0942	1.32532	2.86308	2.17689	1.26274	3.09104
84	1.90126	1.13049	2.67203	2.02423	1.31029	2.73816	1.83927	0.996023	2.68251	2.02149	1.0361	3.00688	1.98148	1.05242	2.91055	2.11793	0.910275	3.32559	1.91643	1.10282	2.73004	2.13855	1.35812	2.91897	1.78203	0.874106	2.68995	1.83927	1.01565	2.66289	1.82004	1.04576	2.59431	1.88576	0.968261	2.80325
85	1.63598	0.847976	2.42398	1.7522	1.0231	2.4813	1.57898	0.723612	2.43435	1.75534	0.760667	2.75002	1.73315	0.796463	2.66984	1.83626	0.636072	3.03644	1.64455	0.818721	2.47038	1.84715	1.05927	2.63503	1.5254	0.611713	2.43909	1.58739	0.749744	2.42504	1.57885	0.793213	2.36449	1.62473	0.700651	2.54881
86	1.39713	0.590984	2.20328	1.50944	0.762116	2.25676	1.34361	0.476144	2.21108	1.51241	0.507958	2.51685	1.49018	0.553442	2.42692	1.58758	0.388587	2.78657	1.40292	0.562508	2.24333	1.59627	0.793386	2.39915	1.29325	0.374391	2.21211	1.35529	0.505466	2.20512	1.35207	0.558077	2.14606	1.3869	0.45683	2.31696
87	1.18776	0.360632	2.01489	1.29275	0.525372	2.06013	1.13927	0.255678	2.02286	1.29577	0.27908	2.31246	1.28795	0.338086	2.23781	1.35824	0.163426	2.55306	1.1913	0.333342	2.04926	1.36585	0.549143	2.18255	1.0949	0.164444	2.02536	1.15224	0.286888	2.01758	1.15768	0.348672	1.96668	1.17723	0.238697	2.11575
88	1.00379	0.154519	1.85305	1.10387	0.312912	1.89483	0.959413	0.0591299	1.8597	1.1158	0.0739921	2.1576	1.11193	0.142227	2.08164	1.17213	-0.0380238	2.38228	1.00286	0.128341	1.87739	1.16469	0.330497	1.99888	0.917077	-0.0222262	1.85638	0.975551	0.0917409	1.85936	0.988054	0.160266	1.81584	0.994861	0.0447355	1.94499
89	0.843458	-0.0287903	1.71571	0.933366	0.121114	1.74562	0.804835	-0.114832	1.7245	0.952884	-0.112745	2.01851	0.96085	-0.0371398	1.95884	0.998337	-0.220032	2.21671	0.839998	-0.0528103	1.73281	0.98267	0.133705	1.83163	0.76627	-0.186421	1.71896	0.820517	-0.0820908	1.72312	0.833809	-0.00942968	1.67705	0.837245	-0.127316	1.80181
90	0.706793	-0.191405	1.60499	0.790331	-0.0496318	1.63029	0.672442	-0.268609	1.61349	0.803701	-0.279791	1.88719	0.815305	-0.200137	1.83075	0.842957	-0.381849	2.06776	0.700622	-0.212435	1.61368	0.826044	-0.0404095	1.6925	0.637724	-0.330819	1.60627	0.692083	-0.237737	1.6219	0.716446	-0.163508	1.5964	0.70277	-0.280098	1.68564
91	0.585478	-0.333465	1.50442	0.657052	-0.200275	1.51438	0.556812	-0.402634	1.51626	0.669932	-0.425991	1.76585	0.684433	-0.344645	1.71351	0.703191	-0.522103	1.92849	0.579125	-0.351418	1.50967	0.686429	-0.193131	1.56599	0.526221	-0.45582	1.50826	0.574373	-0.373255	1.522	0.594088	-0.297261	1.48544	0.584684	-0.41389	1.58326
92	0.48128	-0.456453	1.41901	0.542683	-0.331154	1.41652	0.457548	-0.518312	1.43341	0.554539	-0.55356	1.66264	0.584057	-0.482887	1.651	0.578498	-0.639413	1.79641	0.477503	-0.473551	1.42856	0.562581	-0.323194	1.44836	0.435253	-0.568346	1.43885	0.468524	-0.486121	1.42317	0.492713	-0.415476	1.4009	0.475587	-0.522316	1.47349
93	0.393753	-0.563521	1.35103	0.447386	-0.446146	1.34092	0.373591	-0.617934	1.36512	0.452037	-0.658983	1.56306	0.490399	-0.605299	1.5861	0.468193	-0.732066	1.66845	0.389729	-0.577651	1.35711	0.462827	-0.437566	1.36322	0.354102	-0.660316	1.36852	0.385583	-0.590074	1.36124	0.405165	-0.517465	1.32779	0.392343	-0.625027	1.40971
94	0.313517	-0.64297	1.27	0.364781	-0.543888	1.27345	0.295783	-0.686958	1.27852	0.369475	-0.755864	1.49481	0.406012	-0.712007	1.52403	0.382731	-0.821833	1.58729	0.307353	-0.649164	1.26387	0.376076	-0.533138	1.28529	0.276858	-0.714946	1.26866	0.309209	-0.66808	1.2865	0.329869	-0.603519	1.26326	0.314046	-0.698507	1.3266
95	0.256481	-0.732171	1.24513	0.297378	-0.633066	1.22782	0.242496	-0.773183	1.25818	0.298396	-0.838048	1.43484	0.31667	-0.76768	1.40102	0.313484	-0.909608	1.53658	0.251954	-0.738007	1.24191	0.314616	-0.63847	1.2677	0.225831	-0.793059	1.24472	0.253353	-0.753841	1.26055	0.260549	-0.66038	1.18148	0.260179	-0.790641	1.311
96	0.204449	-0.801912	1.21081	0.234844	-0.697547	1.16723	0.194079	-0.841703	1.22986	0.246323	-0.941822	1.43447	0.263304	-0.871554	1.39816	0.259445	-1.01288	1.53177	0.198146	-0.795275	1.19157	0.240044	-0.681735	1.16182	0.179323	-0.850496	1.20914	0.204331	-0.828807	1.23747	0.217619	-0.750854	1.18609	0.208772	-0.859894	1.27744
97	0.157299	-0.849069	1.16367	0.184304	-0.760066	1.12867	0.148784	-0.8812	1.17877	0.182056	-0.95311	1.31722	0.202837	-0.920993	1.32667	0.190134	-1.00715	1.38741	0.153294	-0.844361	1.15095	0.189838	-0.748993	1.12867	0.138075	-0.888949	1.1651	0.157921	-0.876511	1.19235	0.170985	-0.804054	1.14602	0.161335	-0.905255	1.22793
98	0.113499	-0.861962	1.08896	0.139752	-0.819687	1.09919	0.106459	-0.881115	1.09403	0.123372	-0.905274	1.15202	0.137773	-0.876705	1.15225	0.129393	-0.953509	1.2123	0.112492	-0.870233	1.09522	0.146018	-0.823673	1.11571	0.100294	-0.897811	1.0984	0.113409	-0.88146	1.10828	0.130988	-0.856667	1.11864	0.114946	-0.900157	1.13005
99	0.0676349	-0.768738	0.904008	0.0787727	-0.703182	0.860728	0.064182	-0.78956	0.917924	0.0715751	-0.777981	0.921131	0.079489	-0.740411	0.899389	0.0755754	-0.821208	0.972359	0.0673903	-0.781222	0.916003	0.0789513	-0.688223	0.846126	0.0613345	-0.81374	0.936409	0.067848	-0.784711	0.920407	0.0815948	-0.785905	0.949094	0.0685839	-0.79727	0.934437
100	0.0195663	-0.334153	0.373285	0.0225019	-0.293395	0.338399	0.0186001	-0.343772	0.380972	0.0241361	-0.395664	0.443936	0.0346497	-0.492295	0.561594	0.0244346	-0.397064	0.445933	0.0184254	-0.319594	0.356445	0.0193311	-0.239173	0.277835	0.0170714	-0.339867	0.37401	0.0204844	-0.355751	0.39672	0.0285029	-0.419518	0.476524	0.0204588	-0.355079	0.395996

## Sheet: SC
Life expectancy without problems in self-care for the Belgian population aged 15 years and older in 2013, by age, sex, and region.
	BELGIUM									BRUSSELS									FLANDERS									WALLONIA
	Both			Male			Female			Both			Male			Female			Both			Male			Female			Both			Male			Female
Age	mean	lwr	upr	mean	lwr	upr	mean	lwr	upr	mean	lwr	upr	mean	lwr	upr	mean	lwr	upr	mean	lwr	upr	mean	lwr	upr	mean	lwr	upr	mean	lwr	upr	mean	lwr	upr	mean	lwr	upr
15	60.5796	54.9887	66.1706	59.3286	53.5427	65.1144	61.8372	56.1398	67.5346	61.2684	54.7681	67.7687	59.5897	52.9636	66.2158	62.7388	56.0808	69.3969	60.9224	55.0716	66.7732	59.9237	53.9007	65.9467	61.9522	55.9804	67.9239	59.9052	53.7029	66.1075	58.1981	51.8446	64.5516	61.5934	55.2607	67.9261
16	59.5894	54.4178	64.761	58.3423	52.9701	63.7146	60.8425	55.5621	66.1229	60.2801	54.1448	66.4154	58.6103	52.3487	64.8719	61.7404	55.4439	68.0369	59.9333	54.4617	65.4048	58.9389	53.2923	64.5854	60.9583	55.3631	66.5535	58.9129	53.0794	64.7464	57.208	51.2231	63.1928	60.5986	54.6326	66.5647
17	58.6025	53.8165	63.3885	57.3533	52.3608	62.3457	59.8579	54.9595	64.7562	59.2867	53.4827	65.0906	57.6117	51.6826	63.5409	60.7526	54.7823	66.7229	58.9484	53.8216	64.0752	57.9539	52.6497	63.2581	59.9735	54.7195	65.2274	57.9247	52.4271	63.4223	56.2151	50.5667	61.8635	59.6154	53.9821	65.2488
18	57.6224	53.1863	62.0586	56.3752	51.7261	61.0243	58.8755	54.3233	63.4276	58.3034	52.7952	63.8116	56.6134	50.982	62.2447	59.7857	54.1046	65.4668	57.9656	53.1484	62.7827	56.9756	51.9781	61.9731	58.9855	54.0378	63.9333	56.9502	51.7542	62.1461	55.243	49.8962	60.5898	58.6381	53.3037	63.9725
19	56.647	52.524	60.7699	55.4022	51.0596	59.7447	57.8971	53.6542	62.1401	57.3293	52.0812	62.5773	55.6598	50.2872	61.0323	58.7882	53.3646	64.2117	56.9893	52.446	61.5325	55.9987	51.2729	60.7245	58.0098	53.3318	62.6877	55.9758	51.0489	60.9028	54.2708	49.1932	59.3485	57.6611	52.5929	62.7293
20	55.6735	51.827	59.52	54.4384	50.3652	58.5116	56.9129	52.9426	60.8832	56.3537	51.3321	61.3753	54.6959	49.5495	59.8423	57.8	52.5995	63.0005	56.0157	51.7116	60.3198	55.0362	50.5467	59.5258	57.024	52.582	61.466	55.0033	50.3136	59.6929	53.305	48.4646	58.1454	56.6808	51.8476	61.5141
21	54.703	51.0964	58.3096	53.4783	49.6384	57.3182	55.931	52.1969	59.6652	55.377	50.5499	60.2042	53.7384	48.7856	58.6911	56.8032	51.7946	61.8117	55.0437	50.9457	59.1417	54.0713	49.7857	58.3569	56.0443	51.805	60.2837	54.037	49.5544	58.5196	52.3519	47.7182	56.9856	55.6999	51.0721	60.3278
22	53.7323	50.3308	57.1338	52.5181	48.8773	56.1588	54.949	51.4162	58.4818	54.4145	49.7507	59.0782	52.8016	48.0111	57.5922	55.8144	50.9678	60.6611	54.0698	50.1475	57.992	53.1038	48.9925	57.2151	55.0632	50.9963	59.1301	53.0692	48.7668	57.3717	51.3964	46.9429	55.8499	54.7185	50.2691	59.1679
23	52.7628	49.534	55.9915	51.5585	48.0856	55.0313	53.9688	50.6052	57.3324	53.4432	48.9169	57.9695	51.8268	47.1755	56.478	54.8466	50.1338	59.5594	53.1015	49.3274	56.8755	52.1459	48.1816	56.1102	54.0838	50.1624	58.0053	52.0981	47.9523	56.2438	50.4384	46.1418	54.7349	53.7327	49.4385	58.0269
24	51.7905	48.7061	54.8748	50.5938	47.2617	53.9259	52.9883	49.7656	56.2109	52.4702	48.0586	56.8819	50.8574	46.3222	55.3925	53.8702	49.2695	58.4708	52.1338	48.4849	55.7827	51.1882	47.3485	55.0279	53.1052	49.3063	56.904	51.1184	47.1101	55.1266	49.4637	45.3059	53.6216	52.7473	48.5885	56.9061
25	50.8177	47.8535	53.7819	49.6294	46.415	52.8439	52.0067	48.9013	55.1121	51.4962	47.1802	55.8122	49.8989	45.4601	54.3377	52.8814	48.3754	57.3875	51.1592	47.6173	54.7011	50.222	46.4895	53.9545	52.1216	48.4275	55.8158	50.1487	46.2613	54.0362	48.4998	44.4641	52.5354	51.7714	47.7315	55.8112
26	49.8518	46.9882	52.7154	48.6721	45.5566	51.7876	51.0317	48.0243	54.039	50.5234	46.2879	54.7589	48.9323	44.5757	53.2888	51.9032	47.4762	56.3302	50.1924	46.7431	53.6417	49.2639	45.6245	52.9034	51.1456	47.5419	54.7493	49.1864	45.4075	52.9653	47.5464	43.6205	51.4723	50.7988	46.866	54.7316
27	48.8882	46.1111	51.6654	47.7154	44.6857	50.7452	50.0608	47.1376	52.984	49.5451	45.3794	53.7108	47.959	43.6742	52.2438	50.9201	46.5618	55.2784	49.2311	45.8647	52.5976	48.3109	44.755	51.8667	50.1756	46.6528	53.6985	48.2247	44.5467	51.9028	46.5897	42.7662	50.4132	49.8313	45.9974	53.6653
28	47.9198	45.2205	50.6192	46.7538	43.8016	49.706	49.0851	46.2375	51.9328	48.5669	44.4634	52.6705	46.9854	42.765	51.2059	49.9376	45.6405	54.2347	48.2636	44.9751	51.5521	47.3509	43.874	50.8277	49.2	45.7532	52.6468	47.2584	43.6775	50.8393	45.6295	41.9047	49.3544	48.858	45.1193	52.5967
29	46.9553	44.3289	49.5816	45.7998	42.9205	48.6792	48.1095	45.3329	50.886	47.5959	43.5494	51.6424	46.0161	41.8552	50.177	48.9648	44.7238	53.2059	47.3015	44.089	50.5141	46.3997	42.9996	49.7998	48.2265	44.8538	51.5991	46.2917	42.8071	49.7763	44.6767	41.0489	48.3045	47.8763	44.2324	51.5202
30	45.9973	43.4429	48.5518	44.8526	42.0449	47.6603	47.1401	44.4336	49.8467	46.6208	42.6295	50.6121	45.0468	40.9433	49.1503	47.9839	43.7976	52.1701	46.3468	43.2109	49.4826	45.4574	42.1345	48.7803	47.2586	43.9608	50.5564	45.3354	41.948	48.7228	43.73	40.2002	47.2597	46.9092	43.3603	50.4581
31	45.04	42.5595	47.5204	43.8988	41.165	46.6326	46.1789	43.5437	48.814	45.6529	41.716	49.5898	44.0867	40.0396	48.1337	47.0083	42.8761	51.1404	45.3898	42.334	48.4455	44.5042	41.2625	47.7459	46.2975	43.0773	49.5178	44.3816	41.0946	47.6685	42.777	39.3491	46.205	45.9539	42.5023	49.4056
32	44.0771	41.675	46.4792	42.9432	40.2871	45.5993	45.2081	42.6486	47.7676	44.6923	40.8101	48.5745	43.1436	39.1524	47.1349	46.0295	41.9527	50.1063	44.4257	41.4551	47.3962	43.5438	40.3882	46.6994	45.3292	42.1913	48.4672	43.4189	40.2376	46.6003	41.8236	38.5019	45.1453	44.9811	41.6321	48.3301
33	43.1156	40.7967	45.4345	41.9863	39.4125	44.5601	44.2415	41.762	46.7211	43.7173	39.8924	47.5422	42.1667	38.2359	46.0976	45.0563	41.0358	49.0768	43.4632	40.5827	46.3436	42.5864	39.5215	45.6513	44.3612	41.3103	47.4122	42.4642	39.3927	45.5358	40.8755	37.6642	44.0868	44.0191	40.7763	47.2619
34	42.1584	39.9273	44.3895	41.0351	38.5476	43.5226	43.2777	40.8824	45.673	42.7494	38.9826	46.5162	41.1985	37.3287	45.0683	44.0885	40.1251	48.0518	42.5077	39.7215	45.2938	41.6378	38.6675	44.6082	43.3982	40.4382	46.3582	41.5076	38.5503	44.4648	39.926	36.8294	43.0226	43.0544	39.9217	46.187
35	41.2005	39.061	43.3401	40.0885	37.6904	42.4866	42.3075	40	44.6151	41.7892	38.0806	45.4979	40.2436	36.4344	44.0528	43.1223	39.2167	47.0279	41.5437	38.8557	44.2318	40.6798	37.8079	43.5517	42.4278	39.5622	45.2934	40.5607	37.7199	43.4014	39.0026	36.0215	41.9837	42.0814	39.062	45.1008
36	40.257	38.21	42.3041	39.1532	36.8452	41.4612	41.355	39.1356	43.5744	40.8324	37.1812	44.4835	39.2851	35.5367	43.0336	42.1668	38.3177	46.0159	40.6014	38.0114	43.1914	39.7442	36.9704	42.5179	41.4784	38.7068	44.25	39.6194	36.8956	42.3432	38.0766	35.212	40.9411	41.123	38.2163	44.0298
37	39.3113	37.3562	41.2665	38.2145	35.9961	40.4329	40.4014	38.2692	42.5337	39.8813	36.2857	43.477	38.3435	34.6529	42.034	41.2045	37.4111	44.9978	39.6557	37.163	42.1484	38.8057	36.1297	41.4817	40.5248	37.8464	43.2032	38.6743	36.0664	41.2823	37.1369	34.3888	39.8851	40.1715	37.3752	42.9678
38	38.3702	36.5036	40.2369	37.2749	35.1434	39.4064	39.4584	37.4095	41.5073	38.9323	35.3896	42.4751	37.3919	33.758	41.0258	40.2577	36.5164	43.999	38.7118	36.3132	41.1104	37.8589	35.2784	40.4394	39.5837	36.9945	42.1729	37.7393	35.2428	40.2358	36.2124	33.5761	38.8487	39.2245	36.5344	41.9146
39	37.4358	35.652	39.2195	36.3441	34.2942	38.394	38.5194	36.5483	40.4905	37.9803	34.4877	41.4729	36.4405	32.8604	40.0207	39.304	35.6124	42.9955	37.777	35.4669	40.087	36.9262	34.4358	39.4166	38.6463	36.1411	41.1515	36.8099	34.4188	39.201	35.2907	32.7608	37.8206	38.2863	35.696	40.8766
40	36.5091	34.8006	38.2176	35.4129	33.4384	37.3874	37.5972	35.6961	39.4984	37.0529	33.6048	40.501	35.5024	31.9715	39.0332	38.3882	34.7395	42.0369	36.8472	34.6187	39.0756	35.9936	33.5873	38.3999	37.7191	35.2909	40.1474	35.8866	33.5932	38.1801	34.362	31.9323	36.7917	37.3682	34.8691	39.8673
41	35.5904	33.9484	37.2325	34.5034	32.5959	36.4108	36.668	34.8292	38.5068	36.1139	32.7078	39.52	34.5725	31.0867	38.0582	37.4374	33.8315	41.0433	35.9271	33.7721	38.082	35.0799	32.7497	37.4102	36.7917	34.4332	39.1503	34.9752	32.7701	37.1803	33.4641	31.1246	35.8036	36.441	34.0255	38.8566
42	34.6638	33.0798	36.2478	33.5799	31.7327	35.4271	35.7372	33.9526	37.5218	35.1683	31.8017	38.535	33.6289	30.1867	37.0711	36.4885	32.9222	40.0548	35.0088	32.9192	37.0984	34.1605	31.8996	36.4215	35.8743	33.5773	38.1713	34.0387	31.9145	36.1629	32.5386	30.283	34.7943	35.4917	33.1525	37.831
43	33.7468	32.2118	35.2818	32.6651	30.8707	34.4596	34.8171	33.0783	36.556	34.2381	30.9067	37.5694	32.7077	29.3043	36.1112	35.5458	32.0159	39.0758	34.0894	32.0575	36.1214	33.24	31.0415	35.4385	34.9557	32.7131	37.1984	33.1286	31.0748	35.1824	31.6338	29.4525	33.8151	34.5748	32.3014	36.8483
44	32.8408	31.3468	34.3348	31.7687	30.0197	33.5177	33.8999	32.2	35.5999	33.2951	29.9984	36.5917	31.7658	28.4016	35.1301	34.6003	31.1052	38.0954	33.1874	31.2051	35.1697	32.3453	30.2013	34.4894	34.0452	31.8499	36.2406	32.2267	30.2345	34.2189	30.7481	28.6324	32.8638	33.6538	31.4387	35.8689
45	31.9414	30.4823	33.4005	30.8703	29.1623	32.5784	32.9984	31.3312	34.6656	32.3804	29.1146	35.6463	30.8548	27.5256	34.184	33.6795	30.2156	37.1434	32.2834	30.3451	34.2218	31.4407	29.3467	33.5346	33.1414	30.9876	35.2952	31.3388	29.4002	33.2773	29.8634	27.8068	31.9199	32.7612	30.596	34.9264
46	31.0456	29.6173	32.4739	29.9787	28.308	31.6493	32.097	30.4591	33.735	31.4692	28.2334	34.7049	29.937	26.6435	33.2306	32.7743	29.3396	36.2091	31.3865	29.4875	33.2856	30.5426	28.4946	32.5906	32.245	30.1285	34.3616	30.4491	28.5587	32.3394	28.9907	26.9876	30.9939	31.8516	29.7322	33.9709
47	30.162	28.7621	31.5619	29.0951	27.4602	30.73	31.2122	29.601	32.8233	30.5594	27.354	33.7648	29.0088	25.7527	32.265	31.8848	28.4778	35.2918	30.5065	28.643	32.3701	29.6651	27.6593	31.671	31.3614	29.2786	33.4441	29.566	27.7194	31.4127	28.1088	26.1562	30.0614	30.9658	28.887	33.0445
48	29.2769	27.9054	30.6484	28.2118	26.6127	29.8108	30.324	28.7396	31.9083	29.6731	26.4964	32.8499	28.1385	24.9143	31.3627	30.9776	27.6009	34.3543	29.6226	27.7934	31.4518	28.7784	26.8141	30.7426	30.4798	28.4295	32.5301	28.6785	26.8732	30.4837	27.2266	25.3224	29.1309	30.0707	28.0308	32.1107
49	28.4014	27.0591	29.7438	27.3445	25.7817	28.9073	29.4384	27.8819	30.9949	28.7879	25.6407	31.935	27.2515	24.0623	30.4406	30.0923	26.7444	33.4402	28.7451	26.9495	30.5408	27.9048	25.9811	29.8284	29.5971	27.579	31.6152	27.8089	26.0424	29.5754	26.3754	24.5163	28.2345	29.1794	27.1766	31.1821
50	27.5349	26.2232	28.8465	26.4837	24.9587	28.0088	28.5642	27.0366	30.0918	27.9021	24.7856	31.0185	26.3712	23.2176	29.5247	29.1975	25.8804	32.5147	27.8777	26.1151	29.6403	27.0379	25.1546	28.9212	28.7283	26.7416	30.7149	26.9485	25.2192	28.6778	25.5304	23.7152	27.3455	28.3006	26.3334	30.2678
51	26.675	25.3956	27.9544	25.6241	24.1386	27.1095	27.7028	26.2052	29.2005	27.0376	23.9503	30.1249	25.5073	22.3885	28.626	28.33	25.0412	31.6189	27.0121	25.2827	28.7415	26.1657	24.3235	28.0079	27.8689	25.9133	29.8245	26.0999	24.4062	27.7936	24.6938	22.9216	26.4661	27.4367	25.5034	29.37
52	25.8165	24.5708	27.0623	24.772	23.327	26.217	26.8362	25.37	28.3023	26.183	23.1243	29.2417	24.6488	21.5652	27.7325	27.4775	24.2158	30.7392	26.1456	24.4494	27.8418	25.3027	23.5009	27.1044	26.9978	25.0741	28.9214	25.254	23.5947	26.9134	23.8619	22.1313	25.5925	26.5736	24.6733	28.474
53	24.9704	23.7584	26.1825	23.9374	22.5326	25.3422	25.9763	24.5419	27.4107	25.352	22.3198	28.3842	23.8524	20.7969	26.9078	26.6056	23.3739	29.8373	25.2845	23.6208	26.9483	24.4474	22.6852	26.2097	26.1297	24.2375	28.022	24.4294	22.8016	26.0572	23.0521	21.3604	24.7438	25.7304	23.8605	27.6004
54	24.1275	22.9488	25.3061	23.1031	21.7385	24.4676	25.1228	23.7198	26.5258	24.498	21.4958	27.5002	22.9882	19.9709	26.0056	25.7608	22.5565	28.965	24.4302	22.7976	26.0627	23.6	21.876	25.324	25.267	23.4054	27.1286	23.6079	22.0096	25.2061	22.2465	20.5918	23.9011	24.8894	23.0484	26.7304
55	23.301	22.1541	24.4479	22.2926	20.9661	23.619	24.2779	22.9052	25.6505	23.6716	20.6974	26.6458	22.1792	19.1944	25.164	24.9133	21.7381	28.0885	23.5882	21.985	25.1913	22.7706	21.0826	24.4586	24.4106	22.5784	26.2428	22.8075	21.2355	24.3795	21.4671	19.8457	23.0884	24.064	22.2493	25.8787
56	22.4755	21.3588	23.5922	21.4823	20.1927	22.7719	23.4343	22.0909	24.7778	22.8556	19.9101	25.8011	21.375	18.4245	24.3255	24.0826	20.9361	27.229	22.749	21.1739	24.3241	21.9365	20.2837	23.5894	23.5647	21.7604	25.3691	22.0025	20.4551	23.5499	20.6962	19.1056	22.2867	23.22	21.4316	25.0084
57	21.6562	20.5675	22.745	20.6755	19.4209	21.93	22.6004	21.2842	23.9166	22.0648	19.1476	24.9821	20.5879	17.6726	23.5032	23.2855	20.1661	26.4048	21.9133	20.3651	23.4616	21.1111	19.4917	22.7305	22.7171	20.9402	24.4941	21.2044	19.6794	22.7293	19.9156	18.3549	21.4763	22.4001	20.635	24.1652
58	20.851	19.7875	21.9146	19.8863	18.664	21.1087	21.7767	20.4857	23.0677	21.2786	18.3928	24.1645	19.8418	16.96	22.7235	22.456	19.3718	25.5402	21.089	19.566	22.6119	20.2948	18.7074	21.8823	21.8833	20.1322	23.6344	20.4277	18.9224	21.9331	19.1626	17.6284	20.6968	21.5956	19.8517	23.3394
59	20.0443	19.004	21.0845	19.1016	17.9094	20.2938	20.9453	19.6786	22.212	20.5176	17.6646	23.3706	19.1075	16.2627	21.9523	21.6642	18.6146	24.7138	20.2603	18.7627	21.7579	19.4856	17.9291	21.042	21.0331	19.3093	22.757	19.6489	18.1627	21.135	18.4085	16.9001	19.9169	20.7878	19.0653	22.5104
60	19.2419	18.2231	20.2608	18.3172	17.1537	19.4807	20.1223	18.8784	21.3662	19.7363	16.9249	22.5478	18.331	15.5358	21.1262	20.8762	17.8663	23.8861	19.434	17.9619	20.9061	18.6798	17.1543	20.2054	20.1834	18.4873	21.8794	18.8843	17.4162	20.3523	17.6592	16.1762	19.1421	20.0041	18.3012	21.707
61	18.4511	17.4521	19.4502	17.5622	16.4244	18.6999	19.2917	18.0705	20.5129	18.9807	16.2139	21.7474	17.6418	14.8901	20.3935	20.0491	17.0911	23.0072	18.6182	17.1717	20.0646	17.8852	16.3903	19.3801	19.3436	17.6756	21.0115	18.1304	16.6805	19.5804	16.958	15.4971	18.4189	19.1913	17.5116	20.871
62	17.6691	16.6888	18.6494	16.8067	15.6942	17.9191	18.4797	17.28	19.6794	18.2533	15.5345	20.9722	16.9073	14.214	19.6006	19.3256	16.4111	22.24	17.8055	16.386	19.2251	17.0968	15.6334	18.5602	18.5038	16.8656	20.1419	17.3919	15.9603	18.8235	16.2565	14.8188	17.6941	18.4104	16.7528	20.0681
63	16.8943	15.9325	17.8562	16.054	14.9667	17.1414	17.6799	16.5014	18.8585	17.5062	14.8459	20.1665	16.1937	13.5638	18.8235	18.5417	15.6872	21.3962	17.006	15.6143	18.3977	16.3159	14.8853	17.7466	17.6832	16.0752	19.2911	16.6576	15.246	18.0691	15.5458	14.1342	16.9574	17.6476	16.0125	19.2827
64	16.1092	15.167	17.0514	15.3018	14.2401	16.3636	16.8585	15.7036	18.0135	16.7771	14.1803	19.374	15.528	12.962	18.094	17.7462	14.9608	20.5315	16.1909	14.8308	17.551	15.5338	14.1382	16.9294	16.8318	15.2592	18.4043	15.9159	14.5274	17.3043	14.8288	13.4462	16.2114	16.8768	15.2674	18.4862
65	15.3365	14.4144	16.2587	14.5601	13.5242	15.5961	16.0514	14.9202	17.1825	16.0563	13.5288	18.5838	14.8434	12.3521	17.3347	16.9852	14.2704	19.6999	15.3848	14.0581	16.7115	14.746	13.3885	16.1036	16.0053	14.4684	17.5423	15.1943	13.8296	16.5589	14.1562	12.801	15.5115	16.0987	14.5182	17.6792
66	14.5813	13.6794	15.4832	13.8386	12.8282	14.849	15.2591	14.1522	16.3661	15.3902	12.9296	17.8508	14.2035	11.7864	16.6206	16.2906	13.6416	18.9396	14.5883	13.2966	15.8799	13.9765	12.6578	15.2952	15.179	13.6801	16.6778	14.4966	13.1559	15.8373	13.5036	12.1761	14.8312	15.35	13.798	16.902
67	13.8305	12.9498	14.7112	13.1288	12.1443	14.1134	14.4642	13.3831	15.5453	14.7127	12.3257	17.0997	13.5848	11.244	15.9257	15.5534	12.9817	18.1251	13.8039	12.5485	15.0592	13.2219	11.9429	14.5009	14.3624	12.9029	15.8218	13.7942	12.4799	15.1085	12.8553	11.5571	14.1535	14.587	13.0671	16.107
68	13.0866	12.2279	13.9453	12.4126	11.4556	13.3696	13.6903	12.6349	14.7457	14.0735	11.7575	16.3894	12.9588	10.7	15.2177	14.8993	12.3945	17.4041	13.0302	11.812	14.2484	12.4727	11.2349	13.7104	13.5618	12.1421	14.9815	13.0893	11.8034	14.3753	12.1866	10.9215	13.4517	13.8421	12.3542	15.33
69	12.3491	11.5131	13.1851	11.7171	10.7872	12.647	12.9094	11.8815	13.9372	13.4243	11.1831	15.6655	12.3214	10.15	14.4929	14.2363	11.8015	16.6711	12.2584	11.0787	13.438	11.7393	10.5428	12.9358	12.7498	11.3726	14.127	12.4044	11.1461	13.6628	11.5574	10.3228	12.7921	13.099	11.6445	14.5535
70	11.6182	10.8053	12.4312	11.0252	10.123	11.9273	12.1377	11.1378	13.1376	12.7799	10.6133	14.9465	11.7226	9.63366	13.8115	13.5446	11.1852	15.904	11.4902	10.3498	12.6306	11.0042	9.85041	12.158	11.9467	10.6123	13.2811	11.7346	10.5029	12.9663	10.9377	9.73317	12.1423	12.3761	10.9537	13.7984
71	10.9003	10.11	11.6905	10.3505	9.47551	11.2256	11.3751	10.4033	12.3469	12.1525	10.0566	14.2485	11.1309	9.12331	13.1385	12.8795	10.5898	15.1692	10.7373	9.63507	11.8396	10.2889	9.17642	11.4013	11.1547	9.86262	12.4468	11.0709	9.86519	12.2766	10.332	9.15613	11.5078	11.6529	10.2632	13.0427
72	10.1991	9.43059	10.9677	9.69018	8.8415	10.5389	10.6321	9.68746	11.5768	11.5799	9.54208	13.6177	10.5801	8.64458	12.5156	12.2822	10.0471	14.5173	9.99504	8.92967	11.0604	9.59045	8.51759	10.6633	10.3674	9.1174	11.6174	10.4279	9.24536	11.6104	9.727	8.57938	10.8746	10.9688	9.6071	12.3306
73	9.5089	8.7611	10.2567	9.04152	8.21837	9.86466	9.90132	8.9831	10.8195	10.9803	9.00057	12.9601	10.0195	8.15419	11.8848	11.6433	9.4658	13.8208	9.27458	8.24297	10.3062	8.91521	7.87879	9.95162	9.60309	8.39219	10.814	9.77894	8.61917	10.9387	9.11111	7.99224	10.23	10.2851	8.95083	11.6194
74	8.83137	8.10281	9.55993	8.4107	7.61138	9.21002	9.17978	8.28733	10.0722	10.3763	8.44937	12.3032	9.4892	7.68305	11.2953	10.9693	8.85077	13.0878	8.56031	7.56036	9.56027	8.24867	7.24656	9.25079	8.84374	7.67073	10.0168	9.15979	8.01774	10.3018	8.52993	7.43434	9.62553	9.62861	8.3174	10.9398
75	8.17165	7.46009	8.88321	7.79342	7.0163	8.57053	8.48077	7.6119	9.34964	9.81336	7.92431	11.7024	9.00971	7.24556	10.7739	10.3319	8.2592	12.4047	7.85993	6.88818	8.83168	7.58393	6.61439	8.55348	8.10984	6.9704	9.24928	8.56283	7.43381	9.69186	7.98324	6.90468	9.06179	8.98515	7.6941	10.2762
76	7.51732	6.82135	8.21328	7.18275	6.42673	7.93877	7.78557	6.93982	8.63132	9.24245	7.38446	11.1004	8.4771	6.75687	10.1973	9.72376	7.68391	11.7636	7.16542	6.2191	8.11174	6.93042	5.99028	7.87056	7.3765	6.26954	8.48345	7.97264	6.85371	9.09156	7.44461	6.37988	8.50935	8.34673	7.07402	9.61943
77	6.8942	6.2099	7.5785	6.59975	5.86137	7.33813	7.12588	6.29931	7.95245	8.68664	6.84813	10.5252	7.97104	6.28054	9.66153	9.12213	7.10647	11.1378	6.50341	5.57605	7.43077	6.30385	5.38754	7.22017	6.68196	5.60071	7.76321	7.41372	6.29852	8.52892	6.93502	5.87776	7.99228	7.74243	6.48187	9.00299
78	6.28713	5.61189	6.96236	6.03557	5.31213	6.75901	6.48152	5.67235	7.2907	8.15944	6.32585	9.99302	7.48388	5.80992	9.15784	8.55758	6.55076	10.5644	5.86294	4.94941	6.77648	5.70049	4.80268	6.5983	6.00901	4.94921	7.06882	6.85452	5.74147	7.96758	6.43259	5.37968	7.4855	7.13387	5.88559	8.38216
79	5.70048	5.0314	6.36957	5.48913	4.77812	6.20015	5.86089	5.0665	6.65528	7.67741	5.83038	9.52444	7.01657	5.34583	8.68732	8.06001	6.03919	10.0808	5.24106	4.337	6.14511	5.11569	4.23189	5.99949	5.35507	4.31339	6.39675	6.31639	5.20118	7.4316	5.94677	4.89399	6.99955	6.55237	5.31182	7.79291
80	5.13695	4.47109	5.80282	4.96278	4.26158	5.66399	5.26637	4.48407	6.04867	7.17975	5.3162	9.0433	6.55767	4.88037	8.23497	7.52666	5.49506	9.55826	4.64623	3.74661	5.54585	4.55742	3.68224	5.4326	4.73031	3.70234	5.75828	5.80197	4.68033	6.92361	5.46729	4.41288	6.52169	6.00636	4.76767	7.24505
81	4.60022	3.9346	5.26585	4.46074	3.76646	5.15502	4.70266	3.92943	5.47589	6.6547	4.77782	8.53158	6.06378	4.38376	7.7438	6.97403	4.93407	9.01398	4.08502	3.18436	4.98568	4.02773	3.15599	4.89948	4.14449	3.12453	5.16445	5.31032	4.17876	6.44188	5.01507	3.95413	6.07602	5.48355	4.24366	6.72344
82	4.09296	3.42472	4.7612	3.98086	3.29139	4.67033	4.17406	3.40653	4.94158	6.17786	4.27262	8.0831	5.57756	3.89103	7.26409	6.49597	4.42491	8.56703	3.55861	2.65215	4.46507	3.52979	2.65641	4.40317	3.5961	2.57969	4.61251	4.83524	3.69248	5.97801	4.56567	3.49928	5.63206	4.98749	3.74329	6.23169
83	3.61237	2.93978	4.28495	3.52711	2.8403	4.21391	3.67399	2.91053	4.43745	5.716	3.77848	7.65353	5.19473	3.4699	6.91957	5.97896	3.89088	8.06704	3.06748	2.15161	3.98335	3.06237	2.18364	3.9411	3.08759	2.07084	4.10433	4.37388	3.22066	5.5271	4.12115	3.05195	5.19034	4.51187	3.26268	5.76106
84	3.16779	2.48815	3.84743	3.10526	2.41843	3.7921	3.21379	2.45112	3.97647	5.34445	3.34573	7.34317	4.87766	3.0915	6.66382	5.57103	3.43129	7.71077	2.61027	1.68348	3.53706	2.61936	1.73505	3.50366	2.62022	1.60027	3.64017	3.95457	2.78523	5.12392	3.73362	2.65183	4.81542	4.06998	2.81242	5.32755
85	2.76036	2.07112	3.4496	2.7199	2.02964	3.41016	2.79205	2.0275	3.5566	4.96347	2.9101	7.01685	4.55076	2.70739	6.39414	5.15321	2.97013	7.33628	2.19806	1.25668	3.13943	2.21798	1.32416	3.11181	2.20081	1.17346	3.22815	3.57154	2.38172	4.76136	3.38721	2.2861	4.48833	3.66204	2.39288	4.9312
86	2.38482	1.68517	3.08447	2.36905	1.67246	3.06565	2.40164	1.63504	3.16823	4.59734	2.48936	6.70532	4.19599	2.31198	6.08	4.77634	2.53957	7.0131	1.83019	0.871568	2.78882	1.86933	0.957523	2.78113	1.82105	0.786973	2.85513	3.20085	1.99451	4.40719	3.04367	1.92912	4.15821	3.27408	1.99544	4.55272
87	2.04835	1.33584	2.76086	2.04926	1.34453	2.75398	2.05564	1.28321	2.82806	4.25657	2.09059	6.42254	3.91093	1.96232	5.85955	4.40239	2.11964	6.68514	1.50822	0.529186	2.48726	1.55124	0.623063	2.47941	1.49613	0.448273	2.54399	2.86546	1.63917	4.09176	2.74386	1.60815	3.87957	2.91938	1.62915	4.20961
88	1.74614	1.01974	2.47253	1.76493	1.04864	2.48122	1.74459	0.965566	2.52361	3.98006	1.73096	6.22917	3.65983	1.63565	5.68401	4.11149	1.74839	6.47459	1.22482	0.226811	2.22283	1.27531	0.326998	2.22363	1.20886	0.150637	2.26709	2.56216	1.31295	3.81138	2.47345	1.31278	3.63412	2.59904	1.29414	3.90394
89	1.47725	0.736212	2.21829	1.50273	0.776674	2.22878	1.47212	0.683878	2.26036	3.70598	1.3792	6.03276	3.4434	1.32911	5.55768	3.80464	1.37869	6.23059	0.983683	-0.0348639	2.00223	1.03117	0.0662264	1.99611	0.968535	-0.104789	2.04186	2.28213	1.01058	3.55369	2.21147	1.03187	3.39108	2.31023	0.987874	3.63259
90	1.24376	0.485498	2.00203	1.27891	0.537039	2.02078	1.23464	0.435141	2.03413	3.42188	1.03331	5.81045	3.195	1.01682	5.37317	3.50392	1.02271	5.98512	0.7821	-0.258819	1.82302	0.825742	-0.15847	1.80995	0.768481	-0.32231	1.85927	2.0431	0.738249	3.34795	2.01805	0.790928	3.24517	2.05277	0.708618	3.39692
91	1.03288	0.261687	1.80407	1.06644	0.317511	1.81537	1.02397	0.215424	1.83252	3.13528	0.699793	5.57077	2.94689	0.71622	5.17757	3.20024	0.680123	5.72036	0.612862	-0.446888	1.67261	0.649942	-0.348143	1.64803	0.60131	-0.503895	1.70651	1.80302	0.478773	3.12727	1.78064	0.542216	3.01906	1.81125	0.449662	3.17284
92	0.84925	0.0666585	1.63184	0.881549	0.125893	1.63721	0.840882	0.0245958	1.65717	2.86364	0.384623	5.34265	2.77285	0.440131	5.10556	2.89372	0.355243	5.4322	0.476703	-0.604969	1.55838	0.501721	-0.502045	1.50549	0.46945	-0.658873	1.59777	1.56714	0.2391	2.89519	1.57509	0.318525	2.83166	1.56566	0.209579	2.92173
93	0.693372	-0.101395	1.48814	0.725715	-0.0398257	1.49126	0.684616	-0.139156	1.50839	2.58504	0.0858644	5.08422	2.57186	0.159891	4.98383	2.58493	0.0537103	5.11616	0.365563	-0.732979	1.4641	0.386788	-0.631855	1.40543	0.35915	-0.779912	1.49821	1.37648	0.0255698	2.72738	1.38384	0.112973	2.6547	1.37488	-0.00254887	2.7523
94	0.549704	-0.240533	1.33994	0.589559	-0.182379	1.3615	0.539289	-0.272037	1.35061	2.34645	-0.196123	4.88902	2.35506	-0.119273	4.82938	2.34024	-0.226195	4.90667	0.269771	-0.814539	1.35408	0.293269	-0.733422	1.31996	0.262975	-0.849049	1.375	1.17942	-0.167277	2.52611	1.20538	-0.0743787	2.48513	1.17283	-0.192724	2.53838
95	0.446827	-0.366263	1.25992	0.477857	-0.30654	1.26225	0.439002	-0.394651	1.27266	2.10696	-0.469579	4.68349	2.03668	-0.373548	4.4469	2.12467	-0.503733	4.75307	0.206335	-0.913777	1.32645	0.228441	-0.845668	1.30255	0.200244	-0.940261	1.34075	1.03289	-0.348377	2.41415	1.02024	-0.23638	2.27686	1.03574	-0.375774	2.44725
96	0.353306	-0.470973	1.17758	0.37449	-0.406135	1.15511	0.348313	-0.49752	1.19415	1.92914	-0.771438	4.62972	1.87872	-0.652345	4.40978	1.94319	-0.809623	4.69601	0.151322	-0.970579	1.27322	0.162107	-0.874624	1.19884	0.148368	-1.00242	1.29916	0.8888	-0.521631	2.29923	0.913221	-0.401921	2.22836	0.884203	-0.545808	2.31421
97	0.269279	-0.552016	1.09057	0.2912	-0.494567	1.07697	0.264396	-0.572976	1.10177	1.57562	-1.00919	4.16044	1.59864	-0.913943	4.11122	1.56862	-1.03575	4.17299	0.109226	-1.01535	1.23381	0.11911	-0.934602	1.17282	0.106685	-1.03906	1.25243	0.730891	-0.675409	2.13719	0.766753	-0.551363	2.08487	0.725162	-0.696963	2.14729
98	0.192314	-0.601249	0.985877	0.218602	-0.575586	1.01279	0.18717	-0.61265	0.986989	1.17941	-1.16598	3.52479	1.19763	-1.07461	3.46987	1.17591	-1.19033	3.54214	0.0750152	-1.03082	1.18085	0.0855142	-1.0008	1.17183	0.072558	-1.03916	1.18428	0.556631	-0.790769	1.90403	0.625321	-0.704412	1.95505	0.546666	-0.802355	1.89569
99	0.113364	-0.565201	0.791929	0.121908	-0.522553	0.766369	0.111579	-0.577593	0.80075	0.756671	-1.18225	2.6956	0.764571	-1.07451	2.60365	0.75713	-1.20988	2.72414	0.0422169	-0.911236	0.99567	0.0433228	-0.814677	0.901322	0.0416977	-0.931596	1.01499	0.352153	-0.798579	1.50288	0.412915	-0.750887	1.57672	0.344294	-0.802918	1.49151
100	0.0323369	-0.253696	0.31837	0.0343266	-0.224676	0.293329	0.0318718	-0.259502	0.323245	0.287225	-0.671649	1.2461	0.373019	-0.810424	1.55646	0.274864	-0.653407	1.20314	0.0107124	-0.368303	0.389727	0.00977075	-0.278703	0.298244	0.0107822	-0.385477	0.407041	0.113471	-0.392206	0.619148	0.153891	-0.444635	0.752418	0.109428	-0.386254	0.605109

## Sheet: UA
Life expectancy without problems in usual activity for the Belgian population aged 15 years and older in 2013, by age, sex, and region.
	BELGIUM									BRUSSELS									FLANDERS									WALLONIA
	Both			Male			Female			Both			Male			Female			Both			Male			Female			Both			Male			Female
Age	mean	lwr	upr	mean	lwr	upr	mean	lwr	upr	mean	lwr	upr	mean	lwr	upr	mean	lwr	upr	mean	lwr	upr	mean	lwr	upr	mean	lwr	upr	mean	lwr	upr	mean	lwr	upr	mean	lwr	upr
15	53.4618	51.3147	55.6089	53.3581	51.0978	55.6185	53.5912	51.3139	55.8684	53.5934	50.1428	57.044	53.325	49.8428	56.8073	53.7566	50.156	57.3572	54.9606	52.1558	57.7654	54.9149	52.0299	57.7999	55.0401	52.1139	57.9662	50.5931	47.8829	53.3033	50.461	47.7011	53.2209	50.7446	47.8926	53.5966
16	52.5549	50.4973	54.6125	52.4442	50.2729	54.6154	52.6921	50.5013	54.883	52.6565	49.2957	56.0172	52.3891	48.9982	55.78	52.8185	49.3061	56.3309	54.0406	51.3179	56.7633	53.9896	51.188	56.7913	54.1259	51.2801	56.9717	49.7048	47.0713	52.3383	49.5614	46.8799	52.2429	49.8688	47.0914	52.6462
17	51.6488	49.6625	53.6351	51.5257	49.4261	53.6253	51.7993	49.6769	53.9216	51.7141	48.4315	54.9967	51.435	48.1245	54.7454	51.8881	48.4516	55.3247	53.1209	50.4658	55.776	53.061	50.3287	55.7934	53.2156	50.4357	55.9955	48.8225	46.2504	51.3947	48.6617	46.0435	51.2798	49.0054	46.2873	51.7235
18	50.7468	48.8157	52.6779	50.6152	48.5717	52.6587	50.906	48.8368	52.9751	50.7795	47.5646	53.9945	50.48	47.2399	53.7201	50.9743	47.6027	54.346	52.1997	49.6004	54.799	52.1355	49.4606	54.8103	52.2986	49.5732	55.0239	47.9544	45.4305	50.4783	47.7821	45.2139	50.3503	48.1496	45.4786	50.8207
19	49.847	47.9581	51.7359	49.7074	47.7075	51.7074	50.0139	47.9855	52.0424	49.852	46.6964	53.0077	49.564	46.3837	52.7442	50.0331	46.7203	53.3459	51.2813	48.7286	53.8339	51.2083	48.5822	53.8344	51.3887	48.7086	54.0687	47.089	44.6041	49.574	46.9047	44.3772	49.4323	47.2969	44.664	49.9299
20	48.9472	47.0908	50.8036	48.8063	46.8404	50.7723	49.1147	47.118	51.1113	48.9224	45.8204	52.0244	48.6379	45.5122	51.7636	49.0988	45.8386	52.3589	50.3625	47.8507	52.8743	50.2918	47.7081	52.8754	50.4666	47.8266	53.1065	46.2276	43.7756	48.6796	46.035	43.5418	48.5282	46.4442	43.8438	49.0446
21	48.0484	46.2182	49.8786	47.907	45.9689	49.845	48.2156	46.2447	50.1865	47.991	44.9392	51.0429	47.7167	44.6414	50.7921	48.1562	44.9455	51.3669	49.4426	46.9687	51.9166	49.3706	46.8268	51.9145	49.547	46.944	52.15	45.3739	42.9516	47.7962	45.1782	42.7158	47.6406	45.5935	43.0228	48.1643
22	47.1481	45.341	48.9552	47.0062	45.0931	48.9192	47.3147	45.3666	49.2627	47.0714	44.0671	50.0757	46.8134	43.7852	49.8416	47.2198	44.0563	50.3833	48.5189	46.0826	50.9551	48.4453	45.9412	50.9494	48.6235	46.0573	51.1898	44.521	42.1283	46.9137	44.3213	41.8895	46.7531	44.7448	42.2036	47.286
23	46.2477	44.4634	48.0321	46.1049	44.2165	47.9933	46.414	44.4883	48.3397	46.1439	43.1873	49.1006	45.8758	42.8965	48.8552	46.3006	43.1825	49.4187	47.5984	45.2014	49.9954	47.527	45.064	49.99	47.6996	45.1716	50.2275	43.6674	41.3065	46.0282	43.4638	41.0647	45.8628	43.8946	41.3851	46.4042
24	45.3441	43.5844	47.1038	45.1983	43.3364	47.0601	45.5121	43.6104	47.4137	45.2148	42.3065	48.1232	44.943	42.0127	47.8733	45.374	42.3023	48.4456	46.6772	44.3229	49.0315	46.6076	44.1892	49.0261	46.7747	44.2882	49.2612	42.8083	40.4832	45.1333	42.5935	40.2316	44.9554	43.0467	40.5723	45.5211
25	44.4397	42.7077	46.1716	44.2914	42.4592	46.1235	44.6087	42.7341	46.4833	44.2851	41.4263	47.1438	44.0199	41.139	46.9008	44.4372	41.4136	47.4608	45.7489	43.4419	48.0559	45.6797	43.3105	48.049	45.8445	43.4037	48.2852	41.9591	39.6739	44.2442	41.7336	39.4129	44.0543	42.2079	39.7725	44.6434
26	43.541	41.8406	45.2414	43.3906	41.5916	45.1895	43.7106	41.8665	45.5548	43.357	40.5488	46.1652	43.09	40.26	45.92	43.5099	40.5347	46.485	44.8272	42.5716	47.0827	44.7588	42.4429	47.0746	44.9204	42.5292	47.3116	41.117	38.8761	43.3579	40.8836	38.6083	43.1589	41.373	38.9808	43.7653
27	42.6448	40.9797	44.3099	42.4906	40.7287	44.2525	42.8165	41.0062	44.6268	42.4252	39.6684	45.182	42.1551	39.377	44.9332	42.5796	39.6536	45.5056	43.9107	41.7103	46.1111	43.8425	41.5838	46.1013	44.002	41.6637	46.3402	40.2761	38.0836	42.4686	40.0313	37.8058	42.2568	40.5429	38.1976	42.8883
28	41.7451	40.1186	43.3716	41.5868	39.8652	43.3084	41.9192	40.1458	43.6925	41.4951	38.7892	44.201	41.2212	38.4945	43.9479	41.6516	38.7742	44.529	42.9896	40.8474	45.1317	42.9208	40.7224	45.1192	43.0796	40.7972	45.362	39.4314	37.2904	41.5725	39.176	37.0035	41.3485	39.7081	37.4126	42.0035
29	40.8501	39.2639	42.4364	40.691	39.0113	42.3707	41.0234	39.2885	42.7583	40.5732	37.916	43.2305	40.2929	37.6156	42.9702	40.7342	37.9032	43.5653	42.075	39.9918	44.1582	42.0085	39.8711	44.1459	42.161	39.935	44.387	38.5862	36.4977	40.6746	38.3266	36.208	40.4452	38.8661	36.6218	41.1103
30	39.963	38.4166	41.5093	39.8029	38.1649	41.441	40.1353	38.4385	41.8321	39.6508	37.039	42.2626	39.3672	36.7361	41.9983	39.8134	37.0261	42.6008	41.1696	39.1436	43.1957	41.1065	39.0284	43.1846	41.2506	39.0793	43.4218	37.7486	35.7111	39.7861	37.4816	35.4156	39.5475	38.0347	35.8399	40.2296
31	39.0791	37.5703	40.5878	38.9115	37.3132	40.5097	39.2573	37.5961	40.9185	38.7385	36.1669	41.3101	38.4529	35.8628	41.0429	38.9016	36.1532	41.65	40.2663	38.2936	42.2389	40.1982	38.1762	42.2201	40.3505	38.23	42.4711	36.9115	34.9213	38.9017	36.6298	34.6135	38.646	37.2113	35.0619	39.3606
32	38.194	36.7189	39.6692	38.0217	36.4596	39.5838	38.3753	36.7462	40.0045	37.8373	35.3	40.3746	37.5579	35.0025	40.1133	37.993	35.2786	40.7073	39.362	37.4371	41.2868	39.288	37.3167	41.2593	39.4504	37.3752	41.5257	36.0649	34.1171	38.0127	35.7755	33.8041	37.7469	36.3712	34.2631	38.4793
33	37.3146	35.8681	38.7611	37.1347	35.6042	38.6652	37.5021	35.9003	39.1039	36.9301	34.4227	39.4374	36.639	34.1154	39.1625	37.0962	34.411	39.7814	38.466	36.5822	40.3498	38.3867	36.4595	40.3139	38.5585	36.5223	40.5947	35.2223	33.311	37.1336	34.9234	32.9913	36.8556	35.5368	33.4643	37.6094
34	36.4439	35.0215	37.8664	36.2573	34.7541	37.7604	36.637	35.0583	38.2156	36.0359	33.5547	38.5171	35.734	33.2386	38.2295	36.2121	33.5526	38.8716	37.5845	35.7355	39.4334	37.5007	35.6115	39.39	37.6803	35.6774	39.6833	34.3751	32.4961	36.2542	34.0675	32.1705	35.9645	34.6971	32.656	36.7382
35	35.5782	34.1769	36.9795	35.3889	33.9102	36.8676	35.7728	34.2148	37.3308	35.1561	32.6997	37.6126	34.8478	32.3787	37.3169	35.3386	32.7038	37.9733	36.7048	34.8872	38.5224	36.6146	34.7599	38.4693	36.8065	34.8336	38.7795	33.533	31.6836	35.3823	33.231	31.3661	35.096	33.8473	31.836	35.8586
36	34.7304	33.3488	36.112	34.5356	33.08	35.9911	34.93	33.391	36.4689	34.2873	31.8569	36.7177	33.966	31.5251	36.4068	34.4834	31.8742	37.0926	35.8543	34.0656	37.643	35.7577	33.935	37.5803	35.9625	34.0171	37.9078	32.6924	30.8733	34.5115	32.3896	30.5577	34.2216	33.006	31.0243	34.9877
37	33.8862	32.5252	35.2471	33.6843	32.2529	35.1156	34.0926	32.5735	35.6116	33.4315	31.0304	35.8325	33.1061	30.6961	35.5162	33.6322	31.0523	36.212	35.011	33.2523	36.7697	34.9076	33.118	36.6971	35.1264	33.2098	37.043	31.846	30.0605	33.6314	31.5341	29.7392	33.329	32.167	30.2174	34.1166
38	33.0509	31.7127	34.389	32.8367	31.4318	34.2416	33.2697	31.7722	34.7673	32.5847	30.2177	34.9517	32.2447	29.8708	34.6185	32.8022	30.2552	35.3493	34.1789	32.4527	35.9051	34.0587	32.3053	35.8122	34.3122	32.4262	36.1982	31.0053	29.2579	32.7527	30.6891	28.9355	32.4428	31.3291	29.4156	33.2425
39	32.2253	30.9121	33.5384	32.0006	30.6242	33.377	32.455	30.9811	33.9289	31.7412	29.4131	34.0694	31.3889	29.0558	33.7219	31.9736	29.4641	34.4832	33.3628	31.6717	35.0539	33.23	31.515	34.9451	33.5104	31.6575	35.3632	30.1674	28.4629	31.872	29.8448	28.1375	31.5521	30.496	28.6227	32.3693
40	31.4091	30.1223	32.6958	31.1666	29.8202	32.5129	31.6574	30.2079	33.107	30.922	28.6341	33.2099	30.5479	28.2575	32.8382	31.1802	28.7082	33.6521	32.5567	30.9024	34.211	32.4065	30.7318	34.0812	32.7236	30.9053	34.5419	29.3333	27.6747	30.9919	28.9934	27.3363	30.6504	29.6776	27.8465	31.5088
41	30.6006	29.3395	31.8617	30.3524	29.035	31.6698	30.855	29.4298	32.2801	30.0939	27.847	32.3408	29.7148	27.4667	31.9629	30.3593	27.9272	32.7913	31.7612	30.1428	33.3796	31.6019	29.9662	33.2376	31.939	30.1549	33.7231	28.5084	26.8956	30.1212	28.1674	26.5596	29.7753	28.8516	27.0632	30.6399
42	29.7847	28.5475	31.0218	29.5254	28.2355	30.8153	30.0505	28.6482	31.4529	29.2588	27.0508	31.4669	28.8685	26.6609	31.076	29.5382	27.1435	31.9328	30.9662	29.3809	32.5514	30.791	29.1921	32.39	31.1617	29.409	32.9144	27.6635	26.095	29.232	27.3185	25.7586	28.8785	28.0085	26.2616	29.7554
43	28.9752	27.7588	30.1915	28.7042	27.4387	29.9698	29.2529	27.8707	30.6352	28.4332	26.2589	30.6075	28.0382	25.8656	30.2108	28.7183	26.3569	31.0797	30.1663	28.6103	31.7222	29.9755	28.4094	31.5417	30.379	28.6542	32.1038	26.8413	25.3112	28.3715	26.488	24.9703	28.0057	27.1924	25.4811	28.9038
44	28.1724	26.9738	29.371	27.8965	26.6521	29.141	28.4546	27.0902	29.8191	27.5927	25.4484	29.737	27.1861	25.0452	29.327	27.8911	25.559	30.2233	29.3758	27.8442	30.9075	29.1779	27.6391	30.7166	29.5967	27.8958	31.2975	26.0278	24.5301	27.5256	25.6752	24.1933	27.1572	26.3754	24.695	28.0558
45	27.372	26.1893	28.5546	27.0841	25.8591	28.3091	27.6658	26.3173	29.0142	26.771	24.6509	28.8912	26.356	24.2407	28.4712	27.0784	24.7703	29.3866	28.5766	27.0659	30.0872	28.3645	26.8502	29.8788	28.812	27.1319	30.4922	25.2284	23.7575	26.6993	24.8655	23.4142	26.3169	25.5839	23.9287	27.239
46	26.5714	25.4046	27.7383	26.2743	25.0684	27.4803	26.8733	25.5411	28.2056	25.9479	23.8489	28.047	25.5159	23.424	27.6078	26.2733	23.9856	28.561	27.7758	26.2841	29.2675	27.55	26.0579	29.0421	28.0252	26.3639	29.6865	24.4312	22.9838	25.8787	24.0691	22.6441	25.4941	24.7831	23.1511	26.4151
47	25.7782	24.6282	26.9282	25.4689	24.2829	26.6548	26.0913	24.776	27.4065	25.1227	23.0434	27.202	24.6637	22.5946	26.7328	25.4766	23.2071	27.7462	26.9825	25.5089	28.4562	26.7471	25.276	28.2182	27.241	25.5979	28.884	23.6438	22.2179	25.0698	23.2689	21.8689	24.6688	24.0058	22.3945	25.6172
48	24.9815	23.8511	26.1119	24.6614	23.4979	25.8249	25.3038	24.0082	26.5995	24.315	22.2536	26.3763	23.8588	21.8082	25.9093	24.6636	22.4134	26.9138	26.1791	24.7248	27.6334	25.9296	24.481	27.3782	26.451	24.8272	28.0748	22.8582	21.4539	24.2625	22.4731	21.098	23.8482	23.2274	21.6372	24.8175
49	24.1919	23.0833	25.3004	23.8668	22.7276	25.006	24.5173	23.2436	25.7909	23.5084	21.4653	25.5516	23.0398	21.0093	25.0703	23.8683	21.636	26.1005	25.3762	23.9426	26.8097	25.1192	23.694	26.5444	25.6542	24.0513	27.2571	22.093	20.7102	23.4758	21.7083	20.3572	23.0595	22.4586	20.8904	24.0269
50	23.4103	22.325	24.4956	23.0783	21.9647	24.1919	23.7407	22.4901	24.9913	22.7049	20.6801	24.7298	22.2292	20.2185	24.2399	23.0691	20.8556	25.2826	24.5789	23.1667	25.9912	24.3119	22.9107	25.713	24.8659	23.2843	26.4475	21.3421	19.9808	22.7034	20.9549	19.6279	22.282	21.7074	20.1608	23.254
51	22.6367	21.5741	23.6993	22.2927	21.2045	23.3809	22.9774	21.7492	24.2056	21.926	19.9173	23.9346	21.4387	19.4461	23.4314	22.2993	20.1019	24.4968	23.7826	22.3913	25.1739	23.4991	22.1219	24.8763	24.0849	22.524	25.6459	20.6084	19.2671	21.9496	20.2156	18.9114	21.5199	20.9764	19.45	22.5028
52	21.8683	20.8266	22.9101	21.5174	20.4525	22.5822	22.2142	21.0071	23.4213	21.1658	19.1718	23.1598	20.6624	18.687	22.6377	21.5533	19.3701	23.7365	22.9868	21.6152	24.3585	22.6959	21.3408	24.051	23.2955	21.7546	24.8363	19.8852	18.5619	21.2084	19.4877	18.2042	20.7711	20.2554	18.7475	21.7632
53	21.1158	20.0917	22.1399	20.7622	19.7174	21.807	21.4627	20.2741	22.6514	20.4388	18.4579	22.4197	19.9506	17.9882	21.9131	20.8077	18.6406	22.9748	22.1991	20.8452	23.553	21.9026	20.5675	23.2377	22.5123	20.9902	24.0345	19.1875	17.8789	20.4961	18.786	17.52	20.052	19.5593	18.067	21.0516
54	20.3722	19.363	21.3815	20.013	18.9859	21.0401	20.7236	19.5509	21.8962	19.7103	17.7463	21.6743	19.1976	17.2563	21.1389	20.1018	17.9508	22.2529	21.4216	20.0841	22.759	21.1204	19.8038	22.4369	21.7387	20.2341	23.2432	18.5011	17.2052	19.797	18.0959	16.8456	19.3462	18.8748	17.3964	20.3533
55	19.6494	18.6528	20.6461	19.2908	18.279	20.3027	19.9991	18.8408	21.1575	19.0228	17.0779	20.9677	18.5078	16.5882	20.4274	19.4145	17.2841	21.5449	20.6601	19.3388	21.9813	20.359	19.0604	21.6576	20.9764	19.4896	22.4631	17.8399	16.5551	19.1247	17.4352	16.1988	18.6716	18.2117	16.7458	19.6776
56	18.9343	17.95	19.9186	18.5752	17.5785	19.5718	19.2836	18.1393	20.4279	18.3631	16.4434	20.2828	17.8401	15.9497	19.7305	18.7613	16.6569	20.8657	19.9065	18.6033	21.2096	19.5986	18.3203	20.8768	20.2293	18.7616	21.697	17.183	15.9106	18.4554	16.7889	15.5674	18.0104	17.5434	16.0923	18.9946
57	18.2307	17.2597	19.2017	17.8684	16.8882	18.8486	18.583	17.4533	19.7127	17.742	15.8542	19.6298	17.2038	15.3511	19.0565	18.1542	16.0814	20.227	19.1611	17.8794	20.4429	18.8507	17.596	20.1054	19.4867	18.0413	20.9321	16.5384	15.2806	17.7962	16.1413	14.9381	17.3444	16.9011	15.4654	18.3367
58	17.5441	16.5879	18.5003	17.1819	16.2195	18.1442	17.8967	16.783	19.0104	17.1401	15.2934	18.9867	16.6164	14.8085	18.4243	17.5384	15.5093	19.5674	18.4302	17.1736	19.6868	18.1151	16.8879	19.3424	18.7609	17.3408	20.181	15.9159	14.675	17.1569	15.5212	14.3386	16.7037	16.2763	14.8582	17.6945
59	16.8598	15.9206	17.7989	16.5025	15.5601	17.4448	17.208	16.1125	18.3036	16.5687	14.7699	18.3674	16.0488	14.2947	17.8029	16.9629	14.9827	18.943	17.6986	16.4713	18.9258	17.3888	16.1928	18.5847	18.0247	16.6346	19.4148	15.2952	14.0745	16.516	14.9035	13.7453	16.0617	15.6531	14.2555	17.0507
60	16.1804	15.2593	17.1016	15.8246	14.9036	16.7457	16.5277	15.4509	17.6045	15.9846	14.242	17.7271	15.4493	13.7606	17.1381	16.394	14.4686	18.3194	16.9704	15.7751	18.1657	16.6669	15.5048	17.829	17.2905	15.9325	18.6484	14.6868	13.4875	15.8862	14.2911	13.1594	15.4228	15.0493	13.6725	16.4262
61	15.5102	14.6064	16.414	15.1716	14.2704	16.0727	15.8406	14.7829	16.8983	15.4183	13.7332	17.1034	14.921	13.2941	16.548	15.7912	13.9274	17.6549	16.2512	15.0878	17.4146	15.9548	14.8268	17.0828	16.5645	15.2387	17.8904	14.086	12.908	15.2641	13.7169	12.6095	14.8243	14.423	13.0693	15.7766
62	14.8449	13.9568	15.733	14.516	13.6337	15.3983	15.1661	14.1255	16.2067	14.8668	13.237	16.4966	14.3468	12.787	15.9066	15.2609	13.4496	17.0723	15.5334	14.4007	16.6662	15.2469	14.1518	16.3421	15.837	14.5422	17.1318	13.4946	12.3359	14.6533	13.1402	12.0561	14.2242	13.818	12.4846	15.1514
63	14.1823	13.3076	15.057	13.8596	12.9941	14.7251	14.4978	13.472	15.5236	14.2866	12.7117	15.8616	13.7787	12.2823	15.275	14.6695	12.914	16.425	14.8246	13.7192	15.93	14.5436	13.4784	15.6087	15.1232	13.8559	16.3904	12.9026	11.761	14.0442	12.5524	11.4904	13.6145	13.2226	11.9064	14.5387
64	13.5064	12.6435	14.3694	13.1995	12.3487	14.0504	13.8068	12.7953	14.8184	13.7057	12.1798	15.2316	13.2369	11.7955	14.6783	14.0522	12.3497	15.7546	14.0992	13.0189	15.1794	13.8362	12.7981	14.8743	14.3795	13.1391	15.62	12.3001	11.1736	13.4266	11.9552	10.9131	12.9973	12.6159	11.3156	13.9163
65	12.8361	11.9824	13.6898	12.5438	11.7051	13.3824	13.122	12.1224	14.1216	13.1143	11.6312	14.5973	12.6629	11.2725	14.0533	13.4434	11.7857	15.1012	13.3782	12.3191	14.4373	13.1205	12.1066	14.1345	13.6533	12.4349	14.8717	11.7079	10.5926	12.8231	11.3887	10.3606	12.4167	11.9982	10.7122	13.2842
66	12.1752	11.3285	13.0218	11.9005	11.0718	12.7292	12.4437	11.4544	13.4331	12.5494	11.0982	14.0006	12.1102	10.7603	13.4601	12.8679	11.2429	14.4929	12.6619	11.6204	13.7034	12.4177	11.4238	13.4115	12.9231	11.7242	14.122	11.1284	10.0205	12.2362	10.8328	9.81511	11.8504	11.3964	10.1209	12.6718
67	11.5129	10.673	12.3528	11.2625	10.4428	12.0822	11.7578	10.7789	12.7367	11.9575	10.5337	13.3813	11.5591	10.2414	12.8769	12.2396	10.6464	13.8328	11.9527	10.9258	12.9795	11.7249	10.7481	12.7018	12.1974	11.0155	13.3793	10.5399	9.43854	11.6412	10.275	9.26584	11.2841	10.7782	9.51373	12.0427
68	10.8519	10.019	11.6848	10.6146	9.80519	11.4241	11.0839	10.115	12.0529	11.3802	9.97542	12.7849	10.9863	9.69614	12.2766	11.6588	10.0847	13.233	11.2499	10.2359	12.2639	11.034	10.073	11.9951	11.482	10.3149	12.6491	9.94449	8.84955	11.0394	9.696	8.6965	10.6955	10.1682	8.91316	11.4233
69	10.1925	9.36784	11.0172	9.98086	9.1819	10.7798	10.4005	9.44355	11.3574	10.7801	9.39188	12.1683	10.3902	9.1246	11.6558	11.0554	9.49796	12.6129	10.5465	9.54501	11.548	10.3549	9.4085	11.3012	10.7545	9.60323	11.9057	9.36027	8.27042	10.4501	9.14437	8.15148	10.1373	9.55544	8.31032	10.8006
70	9.53609	8.72113	10.3511	9.34746	8.56079	10.1341	9.72181	8.77817	10.6654	10.1717	8.79719	11.5462	9.81511	8.56717	11.0631	10.4169	8.87711	11.9567	9.84501	8.85639	10.8336	9.67275	8.74201	10.6035	10.0332	8.8977	11.1686	8.78457	7.69917	9.86996	8.59704	7.61051	9.58358	8.95451	7.71846	10.1906
71	8.88879	8.08462	9.69297	8.72693	7.9534	9.50046	9.04908	8.12003	9.97813	9.56713	8.20294	10.9313	9.23656	8.00337	10.4697	9.7887	8.26232	11.3151	9.15636	8.18019	10.1325	9.00743	8.09174	9.92312	9.32096	8.2012	10.4407	8.2118	7.1311	9.2925	8.05852	7.07776	9.03929	8.35202	7.12619	9.57785
72	8.25485	7.46197	9.04774	8.11754	7.35797	8.87711	8.39174	7.4775	9.30598	8.99775	7.63652	10.359	8.68419	7.45955	9.90883	9.20411	7.68207	10.7262	8.47736	7.51363	9.44108	8.35699	7.45598	9.258	8.61354	7.51015	9.71693	7.65392	6.57657	8.73127	7.51947	6.54498	8.49396	7.77732	6.55864	8.996
73	7.6304	6.84931	8.41149	7.51793	6.77291	8.26295	7.745	6.84601	8.64399	8.40164	7.04562	9.75766	8.11783	6.90154	9.33411	8.58272	7.06949	10.096	7.81841	6.86581	8.77102	7.7276	6.83998	8.61522	7.92707	6.83865	9.01549	7.09239	6.01951	8.16528	6.97195	6.00531	7.93859	7.20394	5.99318	8.41471
74	7.01784	6.24836	7.78732	6.934	6.20303	7.66497	7.10771	6.22423	7.99118	7.79854	6.44783	9.14925	7.57164	6.35896	8.78432	7.93271	6.43284	9.43258	7.1671	6.22552	8.10867	7.10731	6.23278	7.98184	7.24758	6.17451	8.32066	6.55438	5.48295	7.6258	6.45194	5.48967	7.41421	6.65197	5.44652	7.85741
75	6.42221	5.6631	7.18132	6.36294	5.64525	7.08062	6.49123	5.62179	7.36067	7.22466	5.87353	8.5758	7.06285	5.84603	8.27967	7.30882	5.81764	8.80001	6.53075	5.59902	7.46248	6.49094	5.62963	7.35224	6.59283	5.53281	7.65285	6.0352	4.96254	7.10786	5.95977	4.99765	6.92189	6.11256	4.91118	7.31393
76	5.83473	5.08535	6.58411	5.79994	5.09481	6.50508	5.88232	5.02685	6.73779	6.64509	5.29436	7.99583	6.51107	5.29635	7.7258	6.70718	5.22078	8.19358	5.90359	4.98125	6.82593	5.88736	5.03814	6.73658	5.94348	4.89726	6.9897	5.52492	4.44994	6.5999	5.4763	4.51271	6.43989	5.58147	4.38388	6.77907
77	5.27654	4.5332	6.01988	5.26295	4.56703	5.95887	5.30614	4.46076	6.15151	6.07872	4.72621	7.43124	5.98036	4.7635	7.19722	6.11381	4.6317	7.59592	5.30844	4.39147	6.22542	5.31066	4.47012	6.15119	5.33135	4.29432	6.36837	5.04163	3.9598	6.12345	5.01784	4.04821	5.98746	5.07936	3.88106	6.27767
78	4.73685	3.99697	5.47674	4.74557	4.05583	5.4353	4.74849	3.91124	5.58574	5.53661	4.17804	6.89519	5.46605	4.24386	6.68823	5.55122	4.06807	7.03437	4.73701	3.82257	5.65145	4.75826	3.92309	5.59342	4.74333	3.71324	5.77342	4.56468	3.47596	5.65341	4.56923	3.59179	5.54666	4.58194	3.38427	5.7796
79	4.22003	3.48038	4.95969	4.24785	3.5611	4.9346	4.21669	3.38451	5.04887	5.03104	3.65902	6.40306	4.97011	3.73932	6.2009	5.03954	3.54421	6.53486	4.18764	3.27354	5.10175	4.22695	3.39442	5.05948	4.17819	3.15357	5.20281	4.10963	3.01109	5.20818	4.1382	3.15002	5.12638	4.11073	2.91047	5.31099
80	3.72907	2.98616	4.47199	3.77254	3.08526	4.45983	3.71342	2.88301	4.54383	4.52334	3.14127	5.90542	4.48588	3.24547	5.72629	4.51535	3.01544	6.01526	3.66785	2.75093	4.58477	3.72398	2.89031	4.55765	3.64461	2.62278	4.66643	3.67904	2.56754	4.79054	3.71855	2.71884	4.71826	3.6717	2.46411	4.87928
81	3.26755	2.51765	4.01745	3.32374	2.63203	4.01546	3.24285	2.41046	4.07523	4.00976	2.6249	5.39462	3.98618	2.74457	5.22779	3.99304	2.49483	5.49124	3.18329	2.25966	4.10691	3.25154	2.41291	4.09018	3.15052	2.12736	4.17368	3.27303	2.14597	4.40009	3.32551	2.31034	4.34069	3.25779	2.04071	4.47486
82	2.8381	2.07752	3.59867	2.90065	2.20137	3.59993	2.80851	1.97003	3.647	3.53913	2.14441	4.93385	3.50282	2.26201	4.74364	3.52905	2.01952	5.03858	2.73511	1.80128	3.66893	2.81257	1.96503	3.66012	2.69489	1.66728	3.72249	2.88853	1.74527	4.03178	2.94353	1.91456	3.9725	2.87174	1.64279	4.10068
83	2.43932	1.66562	3.21303	2.50692	1.79701	3.21682	2.40638	1.55959	3.25317	3.09293	1.68853	4.49733	3.09659	1.83708	4.35611	3.06199	1.55418	4.56979	2.32368	1.37701	3.27036	2.40632	1.547	3.26564	2.27941	1.24459	3.31423	2.52463	1.36639	3.68288	2.57519	1.53546	3.61492	2.51037	1.26942	3.75132
84	2.07791	1.28753	2.8683	2.14714	1.42314	2.87114	2.04408	1.18507	2.90309	2.71262	1.27975	4.14549	2.74168	1.4496	4.03377	2.67065	1.14153	4.19977	1.94775	0.987419	2.90808	2.02803	1.15728	2.89878	1.90458	0.86058	2.94858	2.1982	1.01956	3.37684	2.25364	1.19402	3.31325	2.1814	0.925503	3.43731
85	1.75443	0.944049	2.56481	1.82456	1.08242	2.56669	1.72033	0.845993	2.59466	2.34601	0.890698	3.80133	2.39515	1.07547	3.71483	2.29556	0.752265	3.83885	1.61499	0.637695	2.59228	1.6909	0.805236	2.57656	1.57454	0.517824	2.63125	1.90546	0.70219	3.10873	1.96825	0.882467	3.05403	1.88468	0.610938	3.15842
86	1.46503	0.63346	2.29661	1.53755	0.773942	2.30116	1.43012	0.540325	2.31992	2.00743	0.530344	3.48451	2.05114	0.716949	3.38532	1.96165	0.397424	3.52587	1.32387	0.327115	2.32063	1.40258	0.493883	2.31127	1.28217	0.214015	2.35033	1.63332	0.40949	2.85715	1.69649	0.59058	2.8024	1.61262	0.323404	2.90183
87	1.21338	0.357527	2.06923	1.28334	0.496264	2.07041	1.18036	0.270879	2.08983	1.7025	0.201397	3.2036	1.75993	0.394926	3.12494	1.65323	0.0734995	3.23296	1.07421	0.0547886	2.09364	1.1453	0.215356	2.07525	1.03682	-0.0496418	2.12328	1.39345	0.145568	2.64134	1.46146	0.327931	2.59499	1.37143	0.064808	2.67806
88	0.99529	0.113879	1.8767	1.06388	0.249677	1.87808	0.964011	0.0342684	1.89375	1.44613	-0.0966788	2.98894	1.50293	0.0996123	2.90625	1.40044	-0.218913	3.01979	0.859288	-0.181332	1.89991	0.926596	-0.0282787	1.88147	0.82486	-0.276068	1.92579	1.18322	-0.0917935	2.45823	1.25431	0.0895081	2.41911	1.16058	-0.166439	2.48759
89	0.808747	-0.0991169	1.71661	0.869958	0.0310061	1.70891	0.781447	-0.171287	1.73418	1.21382	-0.367543	2.79518	1.27967	-0.172197	2.73155	1.1667	-0.480949	2.81434	0.680186	-0.383377	1.74375	0.737529	-0.238667	1.71372	0.651083	-0.469032	1.7712	0.997438	-0.304176	2.29905	1.06377	-0.126153	2.25368	0.977472	-0.372648	2.32759
90	0.653092	-0.284283	1.59047	0.709781	-0.160483	1.58004	0.628764	-0.348934	1.60646	1.0025	-0.607434	2.61244	1.06558	-0.417304	2.54846	0.960081	-0.711584	2.63175	0.533452	-0.555119	1.62202	0.581719	-0.418421	1.58186	0.509341	-0.632295	1.65098	0.84262	-0.496885	2.18212	0.9179	-0.325878	2.16168	0.8206	-0.556943	2.19814
91	0.519675	-0.441706	1.48106	0.566594	-0.324154	1.45734	0.499832	-0.499592	1.49926	0.815197	-0.814247	2.44464	0.874068	-0.632686	2.38082	0.777761	-0.907935	2.46346	0.412733	-0.697307	1.52277	0.451327	-0.567219	1.46987	0.393294	-0.766574	1.55316	0.699873	-0.663301	2.06305	0.763729	-0.497051	2.02451	0.682378	-0.718004	2.08276
92	0.409134	-0.574106	1.39237	0.447797	-0.462421	1.35802	0.393189	-0.625743	1.41212	0.65585	-0.991853	2.30355	0.725845	-0.838911	2.2906	0.61917	-1.06791	2.30625	0.317305	-0.817595	1.45221	0.3437	-0.684828	1.37223	0.30331	-0.88385	1.49047	0.570926	-0.799867	1.94172	0.635035	-0.649555	1.91962	0.554411	-0.845059	1.95388
93	0.319777	-0.685992	1.32555	0.352192	-0.580677	1.28506	0.306598	-0.73089	1.34409	0.517791	-1.13368	2.16927	0.591034	-1.01723	2.1993	0.483196	-1.18935	2.15574	0.240759	-0.913827	1.39534	0.261621	-0.786254	1.3095	0.22946	-0.971882	1.4308	0.469527	-0.928572	1.86763	0.523087	-0.781205	1.82738	0.456543	-0.969607	1.88269
94	0.242665	-0.764141	1.24947	0.273298	-0.677321	1.22392	0.231261	-0.799024	1.26154	0.408617	-1.26297	2.0802	0.473129	-1.16827	2.11453	0.379675	-1.30741	2.06676	0.175956	-0.965712	1.31763	0.196045	-0.864086	1.25617	0.166278	-1.0093	1.34186	0.375985	-1.02137	1.77334	0.42623	-0.892005	1.74446	0.364545	-1.05374	1.78283
95	0.188896	-0.85351	1.2313	0.211695	-0.763473	1.18686	0.18033	-0.886336	1.247	0.317879	-1.36859	2.00435	0.35569	-1.23593	1.94731	0.298333	-1.42184	2.01851	0.133402	-1.04811	1.31491	0.151087	-0.961874	1.26405	0.125404	-1.08303	1.33384	0.307415	-1.1294	1.74423	0.336653	-0.962311	1.63562	0.301116	-1.16924	1.77147
96	0.143288	-0.919333	1.20591	0.158718	-0.820057	1.13749	0.137309	-0.952083	1.2267	0.252594	-1.50869	2.01388	0.284462	-1.38035	1.94928	0.23687	-1.55828	2.03202	0.0970745	-1.0884	1.28255	0.106186	-0.971518	1.18389	0.0921186	-1.12977	1.31401	0.247275	-1.22327	1.71782	0.280952	-1.08302	1.64492	0.240804	-1.25279	1.73439
97	0.105005	-0.958955	1.16896	0.118278	-0.87447	1.11103	0.100254	-0.984412	1.18492	0.179778	-1.50109	1.86065	0.210824	-1.4366	1.85825	0.166644	-1.52677	1.86005	0.0695871	-1.12072	1.25989	0.0773383	-1.0214	1.17608	0.0657297	-1.15313	1.28459	0.190528	-1.27879	1.65984	0.220418	-1.15067	1.59151	0.185409	-1.30349	1.67431
98	0.0723124	-0.960065	1.10469	0.0854043	-0.924351	1.09516	0.0684449	-0.972673	1.10956	0.117278	-1.40407	1.63863	0.137733	-1.34811	1.62358	0.108843	-1.42584	1.64353	0.0475069	-1.12474	1.21975	0.0551087	-1.08059	1.19081	0.0444011	-1.14028	1.22908	0.136373	-1.27403	1.54678	0.168522	-1.21822	1.55526	0.131594	-1.28375	1.54693
99	0.0412157	-0.844749	0.92718	0.0459521	-0.7778	0.869705	0.0394539	-0.861383	0.940291	0.0654594	-1.18948	1.32039	0.0763029	-1.12334	1.27595	0.0610017	-1.21196	1.33396	0.026599	-0.985453	1.03865	0.0277376	-0.87128	0.926755	0.0253659	-1.01332	1.06405	0.0812993	-1.12524	1.28784	0.10473	-1.11161	1.32107	0.0782081	-1.12765	1.28407
100	0.0113125	-0.363776	0.386401	0.0124067	-0.32075	0.345564	0.0108452	-0.371921	0.393612	0.0210954	-0.598019	0.640209	0.0317848	-0.738217	0.801786	0.0187864	-0.58048	0.618053	0.00671188	-0.396285	0.409709	0.00620912	-0.296904	0.309322	0.00651686	-0.417138	0.430172	0.0244355	-0.506847	0.555718	0.0364712	-0.590637	0.66358	0.0232146	-0.498996	0.545426

## Sheet: PD
Life expectancy without problems in pain and discomfort for the Belgian population aged 15 years and older in 2013, by age, sex, and region.
	BELGIUM									BRUSSELS									FLANDERS									WALLONIA
	Both			Male			Female			Both			Male			Female			Both			Male			Female			Both			Male			Female
Age	mean	lwr	upr	mean	lwr	upr	mean	lwr	upr	mean	lwr	upr	mean	lwr	upr	mean	lwr	upr	mean	lwr	upr	mean	lwr	upr	mean	lwr	upr	mean	lwr	upr	mean	lwr	upr	mean	lwr	upr
15	33.0649	32.0495	34.0802	34.4215	33.2317	35.6114	31.7926	30.5168	33.0685	30.9186	29.12	32.7172	32.2651	30.3502	34.18	29.6592	27.6756	31.6428	35.454	34.0592	36.8487	36.8656	35.33	38.4013	34.1448	32.5266	35.7629	28.8154	27.4279	30.2028	30.0035	28.5091	31.4979	27.6796	26.0894	29.2698
16	32.3483	31.36	33.3365	33.6692	32.5055	34.8329	31.1051	29.8541	32.3561	30.1756	28.4325	31.9187	31.489	29.6303	33.3477	28.9374	27.0069	30.868	34.7633	33.4109	36.1158	36.1372	34.6426	37.6319	33.4837	31.9053	35.0621	28.0574	26.7077	29.407	29.2137	27.7565	30.671	26.9504	25.3951	28.5056
17	31.6399	30.6772	32.6026	32.9221	31.7831	34.0612	30.4288	29.201	31.6566	29.4384	27.7481	31.1288	30.7113	28.9065	32.5162	28.2291	26.3483	30.1098	34.0792	32.767	35.3914	35.4137	33.958	36.8694	32.8312	31.2903	34.372	27.311	25.9973	28.6248	28.4324	27.0104	29.8544	26.2361	24.7135	27.7586
18	30.9416	30.003	31.8803	32.1885	31.0723	33.3046	29.7598	28.5538	30.9659	28.7149	27.0741	30.3557	29.9427	28.1887	31.6967	27.5391	25.7045	29.3736	33.4003	32.1265	34.6742	34.6993	33.2802	36.1183	32.1806	30.6754	33.6859	26.5811	25.3009	27.8613	27.6715	26.2823	29.0608	25.5343	24.0425	27.0262
19	30.2524	29.3363	31.1685	31.4648	30.37	32.5596	29.0992	27.9134	30.2849	28.0046	26.4103	29.599	29.2068	27.4993	30.9144	26.8436	25.0532	28.634	32.7294	31.4917	33.9671	33.9907	32.6062	35.3752	31.5403	30.0684	33.0122	25.8615	24.6129	27.11	26.921	25.5624	28.2795	24.8429	23.3799	26.306
20	29.5708	28.6759	30.4658	30.7537	29.6786	31.8288	28.4418	27.2752	29.6084	27.3024	25.7516	28.8533	28.4748	26.811	30.1386	26.1613	24.4119	27.9107	32.0641	30.8605	33.2677	33.296	31.9437	34.6483	30.8982	29.458	32.3384	25.153	23.9342	26.3718	26.1841	24.8543	27.514	24.1605	22.7245	25.5965
21	28.8974	28.0222	29.7727	30.0519	28.9951	31.1087	27.7919	26.6432	28.9406	26.6087	25.0984	28.119	27.7555	26.1323	29.3788	25.4841	23.7731	27.1951	31.4039	30.2324	32.5753	32.6049	31.2828	33.9269	30.2631	28.8525	31.6737	24.458	23.2669	25.6491	25.4643	24.1609	26.7677	23.4883	22.0777	24.8989
22	28.2306	27.3737	29.0875	29.3574	28.3176	30.3973	27.1483	26.0162	28.2804	25.9308	24.4579	27.4038	27.0565	25.4704	28.6427	24.8195	23.1439	26.4952	30.7466	29.6054	31.8878	31.9173	30.6236	33.2111	29.6308	28.248	31.0136	23.773	22.6078	24.9383	24.7544	23.4757	26.033	22.8266	21.4396	24.2135
23	27.5711	26.7312	28.411	28.6708	27.6467	29.6949	26.5119	25.3953	27.6285	25.258	23.8198	26.6963	26.3478	24.7969	27.8987	24.1734	22.5297	25.8171	30.0967	28.9837	31.2098	31.2406	29.9731	32.5081	29.0031	27.6463	30.3599	23.0975	21.9564	24.2386	24.0544	22.7988	25.3101	22.1738	20.809	23.5387
24	26.9168	26.0928	27.7409	27.9888	26.9794	28.9983	25.8817	24.7796	26.9839	24.5937	23.1874	25.9999	25.6518	24.1334	27.1703	23.5326	21.9186	25.1467	29.4513	28.3646	30.538	30.5692	29.326	31.8123	28.3794	27.0469	29.712	22.4293	21.3109	23.5478	23.3582	22.1244	24.592	21.5322	20.1879	22.8765
25	26.2692	25.4597	27.0786	27.3146	26.3189	28.3104	25.2575	24.1688	26.3462	23.9382	22.5613	25.3151	24.9715	23.4825	26.4605	22.8957	21.3092	24.4823	28.8061	27.744	29.8682	29.8978	28.6775	31.118	27.7567	26.4469	29.0665	21.7769	20.6791	22.8746	22.6788	21.465	23.8925	20.9055	19.5801	22.2308
26	25.6318	24.8358	26.4278	26.6519	25.6687	27.6351	24.6427	23.5665	25.719	23.2928	21.9426	24.6429	24.2972	22.8355	25.759	22.2727	20.7109	23.8344	28.1694	27.1299	29.2088	29.2363	28.0371	30.4354	27.1417	25.8528	28.4305	21.1389	20.0601	22.2176	22.0161	20.8207	23.2116	20.2912	18.9833	21.599
27	25.0024	24.2187	25.786	25.9971	25.0256	26.9686	24.0364	22.9717	25.1011	22.6543	21.3286	23.9799	23.63	22.1934	25.0667	21.6569	20.1179	23.1958	27.5399	26.5213	28.5584	28.5829	27.4032	29.7625	26.5334	25.264	27.8029	20.5125	19.4513	21.5738	21.3639	20.1856	22.5423	19.69	18.3982	20.9818
28	24.3772	23.605	25.1494	25.3473	24.3869	26.3077	23.4341	22.3803	24.4879	22.0254	20.722	23.3289	22.9731	21.5593	24.3868	21.0506	19.5324	22.5689	26.9109	25.9118	27.91	27.9304	26.769	29.0919	25.9258	24.6745	27.1771	19.8957	18.8507	20.9407	20.7223	19.5599	21.8846	19.0976	17.821	20.3742
29	23.7608	22.9991	24.5225	24.7092	23.7591	25.6593	22.8381	21.7946	23.8816	21.4093	20.1258	22.6929	22.3286	20.9357	23.7216	20.4579	18.9582	21.9575	26.289	25.3078	27.2703	27.2882	26.1436	28.4329	25.3228	24.0884	26.5572	19.2902	18.2602	20.3202	20.0961	18.9485	21.2437	18.5132	17.2509	19.7754
30	23.1544	22.4023	23.9064	24.0823	23.1418	25.0229	22.2515	21.2176	23.2854	20.801	19.5355	22.0664	21.6946	20.3207	23.0685	19.871	18.3885	21.3534	25.6752	24.7103	26.6402	26.6562	25.5269	27.7854	24.7263	23.5076	25.9451	18.7006	17.6842	19.717	19.4848	18.3509	20.6187	17.9455	16.6963	19.1946
31	22.5549	21.8118	23.2981	23.4594	22.5282	24.3906	21.6749	20.6499	22.6999	20.2054	18.9561	21.4546	21.0755	19.7187	22.4322	19.2956	17.8287	20.7625	25.0641	24.1143	26.014	26.0226	24.9081	27.1372	24.1369	22.9325	25.3413	18.1234	17.1196	19.1273	18.883	17.7622	20.0039	17.3934	16.1562	18.6306
32	21.9593	21.2246	22.6941	22.843	21.9208	23.7652	21.1001	20.0838	22.1163	19.6224	18.3876	20.8573	20.4749	19.1333	21.8164	18.7282	17.2757	20.1807	24.453	23.5172	25.3887	25.3897	24.2891	26.4903	23.5472	22.3565	24.7378	17.5541	16.5621	18.5461	18.2931	17.1847	19.4016	16.8457	15.6203	18.071
33	21.371	20.6441	22.0979	22.2333	21.3198	23.1467	20.5333	19.5255	21.5412	19.0426	17.8213	20.264	19.8686	18.5421	21.195	18.1723	16.7329	19.6117	23.8465	22.9238	24.7692	24.7633	23.6759	25.8507	22.9609	21.7832	24.1386	16.9994	16.0183	17.9805	17.7177	16.621	18.8144	16.3129	15.0985	17.5273
34	20.7912	20.0717	21.5107	21.6339	20.7289	22.5388	19.974	18.9742	20.9737	18.4753	17.2662	19.6845	19.2766	17.964	20.5892	17.6278	16.2004	19.0551	23.2477	22.337	24.1584	24.1467	23.0717	25.2217	22.3806	21.2151	23.5462	16.4551	15.4843	17.4259	17.1536	16.0682	18.239	15.79	14.5863	16.9938
35	20.2175	19.505	20.9299	21.044	20.1475	21.9406	19.4177	18.4259	20.4094	17.9207	16.7226	19.1188	18.7012	17.4012	20.0011	17.0929	15.6769	18.5089	22.6479	21.7487	23.5472	23.5291	22.4662	24.592	21.7998	20.6461	22.9535	15.9259	14.9646	16.8871	16.6126	15.5375	17.6876	15.2748	14.0816	16.468
36	19.657	18.951	20.363	20.4671	19.5786	21.3556	18.8754	17.8912	19.8595	17.3767	16.1888	18.5645	18.1341	16.8463	19.4219	16.5713	15.1657	17.9769	22.0635	21.1746	22.9524	22.9288	21.8771	23.9804	21.2329	20.09	22.3758	15.4098	14.4575	16.362	16.0821	15.0172	17.1469	14.7755	13.5922	15.9587
37	19.1016	18.402	19.8012	19.8952	19.015	20.7755	18.3384	17.3617	19.315	16.8442	15.6659	18.0226	17.5847	16.3082	18.8613	16.0559	14.6606	17.4511	21.4806	20.6016	22.3596	22.331	21.2904	23.3717	20.6669	19.5346	21.7992	14.903	13.9595	15.8464	15.5572	14.5029	16.6115	14.2889	13.1153	15.4626
38	18.5544	17.861	19.2479	19.3296	18.4577	20.2014	17.8118	16.8425	18.7811	16.3216	15.1524	17.4909	17.0406	15.7754	18.3058	15.5553	14.1696	16.941	20.902	20.0325	21.7715	21.7325	20.703	22.762	20.1103	18.9881	21.2326	14.4106	13.4756	15.3456	15.0499	14.0058	16.0941	13.8142	12.65	14.9785
39	18.0163	17.3289	18.7037	18.775	17.9115	19.6384	17.2927	16.3306	18.2547	15.8066	14.6464	16.9669	16.5061	15.2522	17.7601	15.0607	13.6848	16.4366	20.3315	19.4709	21.192	21.146	20.1272	22.1647	19.5584	18.446	20.6709	13.9308	13.0039	14.8576	14.5547	13.5207	15.5887	13.3526	12.1975	14.5076
40	17.4877	16.8062	18.1693	18.2265	17.3716	19.0813	16.7865	15.8314	17.7415	15.3106	14.1586	16.4626	15.9871	14.744	17.2302	14.5892	13.2218	15.9566	19.7668	18.9149	20.6186	20.5632	19.5552	21.5712	19.0145	17.9115	20.1175	13.4634	12.5445	14.3822	14.0673	13.0439	15.0908	12.9076	11.7613	14.0539
41	16.9685	16.2927	17.6443	17.6952	16.8486	18.5417	16.2825	15.3347	17.2303	14.8183	13.675	15.9615	15.4809	14.2486	16.7132	14.1127	12.7553	15.4701	19.2102	18.3668	20.0537	19.9947	18.9971	20.9924	18.4732	17.3797	19.5667	13.0102	12.0992	13.9212	13.6029	12.5893	14.6165	12.469	11.3319	13.6061
42	16.4509	15.7812	17.1207	17.1627	16.3251	18.0003	15.7831	14.8429	16.7234	14.3317	13.1976	15.4657	14.9776	13.7569	16.1982	13.6452	12.2981	14.9924	18.6576	17.8225	19.4927	19.4264	18.4395	20.4133	17.9396	16.8554	19.0239	12.5573	11.655	13.4597	13.1372	12.1347	14.1398	12.0322	10.9052	13.1592
43	15.9433	15.2796	16.6071	16.6404	15.8118	17.469	15.2937	14.3608	16.2265	13.8595	12.7345	14.9845	14.4928	13.2834	15.7022	13.1882	11.8515	14.525	18.1073	17.2807	18.9339	18.8608	17.8848	19.8367	17.4082	16.3334	18.483	12.1235	11.2293	13.0177	12.6896	11.6978	13.6814	11.6153	10.4977	12.7329
44	15.4462	14.7884	16.1041	16.133	15.3132	16.9527	14.8106	13.8852	15.736	13.3901	12.2751	14.5052	14.0073	12.8105	15.2042	12.7381	11.4125	14.0638	17.5691	16.7507	18.3875	18.3131	17.3476	19.2785	16.8836	15.8182	17.949	11.7017	10.8158	12.5877	12.2589	11.2777	13.2402	11.2058	10.0981	12.3136
45	14.9573	14.3054	15.6093	15.63	14.8194	16.4405	14.3395	13.4214	15.2576	12.94	11.8346	14.0454	13.5435	12.3586	14.7284	12.3049	10.9899	13.6198	17.0329	16.2229	17.8428	17.7629	16.8085	18.7172	16.3652	15.3092	17.4212	11.2937	10.416	12.1714	11.8375	10.8672	12.8078	10.8143	9.71579	11.9129
46	14.4753	13.8295	15.1212	15.1356	14.3343	15.9369	13.8735	12.9629	14.7842	12.4987	11.4035	13.5939	13.0844	11.9125	14.2564	11.8848	10.5806	13.1891	16.5035	15.702	17.3049	17.2196	16.2765	18.1627	15.8536	14.8069	16.9002	10.8934	10.0244	11.7624	11.4295	10.4701	12.3888	10.4254	9.33704	11.5138
47	14.0041	13.3642	14.6439	14.6505	13.8584	15.4425	13.4198	12.5163	14.3233	12.0653	10.9808	13.1497	12.6283	11.4704	13.7861	11.4777	10.1843	12.7712	15.9862	15.1931	16.7793	16.6913	15.7591	17.6236	15.3515	14.314	16.3889	10.5036	9.64345	11.3637	11.0259	10.0782	11.9735	10.0523	8.97361	11.1309
48	13.5372	12.9035	14.1709	14.1705	13.3878	14.9531	12.9699	12.0737	13.866	11.6481	10.5744	12.7218	12.2043	11.0589	13.3497	11.0713	9.79004	12.3526	15.4704	14.6861	16.2548	16.1612	15.2405	17.082	14.854	13.8259	15.8821	10.12	9.2693	10.9707	10.63	9.69445	11.5655	9.68383	8.61558	10.7521
49	13.08	12.4525	13.7076	13.7035	12.93	14.477	12.5263	11.6375	13.415	11.238	10.1758	12.3002	11.7797	10.6482	12.9112	10.6795	9.41023	11.9489	14.9619	14.1863	15.7374	15.6422	14.7327	16.5516	14.36	13.3415	15.3786	9.75021	8.90887	10.5915	10.2535	9.32946	11.1776	9.32405	8.26645	10.3817
50	12.6322	12.0106	13.2537	13.2448	12.4803	14.0093	12.093	11.2113	12.9746	10.834	9.78417	11.8839	11.3643	10.2471	12.4814	10.291	9.03474	11.5472	14.4628	13.696	15.2296	15.1308	14.2326	16.029	13.8772	12.8678	14.8865	9.39088	8.55905	10.2227	9.88645	8.97399	10.7989	8.97551	7.92844	10.0226
51	12.1927	11.5771	12.8082	12.7915	12.036	13.547	11.6706	10.7956	12.5455	10.4445	9.40696	11.482	10.9617	9.85896	12.0645	9.91828	8.67467	11.1619	13.9692	13.2114	14.7271	14.6206	13.734	15.5072	13.4038	12.4035	14.4042	9.04253	8.22027	9.86478	9.52925	8.62842	10.4301	8.63866	7.60187	9.67544
52	11.7592	11.1497	12.3688	12.3469	11.6001	13.0937	11.2516	10.3835	12.1198	10.0645	9.03972	11.0892	10.5669	9.479	11.6547	9.55679	8.32584	10.7877	13.4803	12.7316	14.2289	14.12	13.2447	14.9952	12.9302	11.9392	13.9211	8.70172	7.88935	9.51409	9.18001	8.29091	10.0691	8.30879	7.28254	9.33504
53	11.3369	10.7331	11.9407	11.9159	11.1772	12.6546	10.8413	9.9797	11.703	9.69891	8.68684	10.711	10.2035	9.12847	11.2786	9.19424	7.9775	10.411	12.9995	12.26	13.7389	13.6284	12.7642	14.4926	12.4638	11.4821	13.4454	8.37457	7.57179	9.17736	8.84518	7.9672	9.72316	7.9916	6.97535	9.00785
54	10.9215	10.3233	11.5197	11.4898	10.7589	12.2207	10.4395	9.58408	11.295	9.3297	8.332	10.3274	9.81579	8.75722	10.8744	8.84651	7.64341	10.0496	12.5277	11.7973	13.2581	13.1459	12.2925	13.9994	12.0059	11.0333	12.9785	8.05453	7.26157	8.84749	8.51739	7.65054	9.38423	7.68135	6.67521	8.68748
55	10.519	9.92598	11.1121	11.0803	10.3562	11.8043	10.0472	9.19746	10.897	8.97582	7.99215	9.95949	9.45574	8.41176	10.4997	8.50302	7.31432	9.69173	12.068	11.3464	12.7896	12.6784	11.8349	13.5219	11.5573	10.5934	12.5212	7.74747	6.96393	8.531	8.20478	7.34816	9.06141	7.3819	6.38541	8.37839
56	10.1225	9.53444	10.7105	10.6754	9.95786	11.393	9.66142	8.81709	10.5057	8.63036	7.66106	9.59966	9.10152	8.07248	10.1306	8.17017	6.99568	9.34467	11.6156	10.9027	12.3284	12.2132	11.3797	13.0467	11.1201	10.1644	12.0759	7.44433	6.67067	8.21799	7.90022	7.05352	8.74693	7.08254	6.09661	8.06848
57	9.73414	9.15086	10.3174	10.2767	9.56521	10.9883	9.28544	8.44598	10.1249	8.29863	7.34334	9.25393	8.75795	7.74355	9.77235	7.85334	6.69197	9.0147	11.1709	10.4667	11.8751	11.7576	10.9335	12.5817	10.6887	9.74088	11.6364	7.14876	6.38501	7.91252	7.59644	6.76008	8.43279	6.79614	5.81985	7.77242
58	9.35746	8.77839	9.93653	9.89116	9.18467	10.5976	8.91954	8.0843	9.75478	7.97253	7.03173	8.91333	8.43482	7.4335	9.43613	7.52997	6.3839	8.67604	10.7379	10.0419	11.4339	11.3119	10.4966	12.1272	10.2702	9.32963	11.2108	6.86542	6.11103	7.61982	7.30731	6.48013	8.1345	6.51968	5.55247	7.48689
59	8.9853	8.41032	9.56027	9.5119	8.80989	10.2139	8.55622	7.72526	9.38718	7.65948	6.7327	8.58625	8.11939	7.13095	9.10784	7.22341	6.09124	8.35557	10.3086	9.6209	10.9963	10.8748	10.0677	11.6819	9.8506	8.91771	10.7835	6.58603	5.84129	7.33077	7.02156	6.20356	7.83957	6.24736	5.28942	7.2053
60	8.62019	8.04901	9.19137	9.13671	8.43876	9.83465	8.202	7.37474	9.02926	7.34226	6.43104	8.25348	7.78832	6.81536	8.76129	6.922	5.80404	8.03996	9.88626	9.20672	10.5658	10.4442	9.64478	11.2436	9.43768	8.51225	10.3631	6.31587	5.58044	7.0513	6.74116	5.93206	7.55025	5.98709	5.03737	6.9368
61	8.26516	7.69728	8.83304	8.77985	8.08446	9.47525	7.85022	7.02677	8.67367	7.03771	6.14148	7.93393	7.49637	6.53462	8.45812	6.61138	5.51026	7.7125	9.47491	8.80308	10.1468	10.0241	9.23163	10.8165	9.03579	8.11717	9.95441	6.05347	5.32711	6.77984	6.48229	5.67981	7.28477	5.72273	4.7827	6.66277
62	7.91877	7.35375	8.48379	8.42624	7.73303	9.11945	7.51135	6.69074	8.33196	6.74652	5.86451	7.62854	7.18687	6.23913	8.13461	6.3384	5.24892	7.42789	9.07072	8.40637	9.73507	9.61158	8.82547	10.3977	8.64015	7.72815	9.55216	5.80009	5.08233	6.51785	6.22618	5.4302	7.02215	5.47229	4.54047	6.40411
63	7.58016	7.01763	8.14269	8.07724	7.38578	8.76871	7.18258	6.36413	8.00104	6.45071	5.58441	7.31701	6.88767	5.95316	7.82218	6.04892	4.97492	7.12293	8.67851	8.02106	9.33596	9.20722	8.42681	9.98763	8.25956	7.35307	9.16606	5.55173	4.84254	6.26091	5.9691	5.18001	6.75819	5.23132	4.30689	6.15575
64	7.24112	6.68134	7.8009	7.73137	7.04139	8.42135	6.84994	6.03459	7.66529	6.16404	5.31312	7.01497	6.61004	5.68631	7.53376	5.75887	4.70159	6.81615	8.28344	7.63342	8.93346	8.80576	8.03088	9.58063	7.87045	6.97096	8.76994	5.30423	4.60412	6.00433	5.71182	4.92995	6.4937	4.99179	4.07531	5.90828
65	6.91166	6.35416	7.46916	7.39335	6.70423	8.08246	6.52772	5.71484	7.3406	5.88273	5.04728	6.71817	6.32529	5.4138	7.23679	5.48306	4.44105	6.52508	7.89785	7.25488	8.54083	8.40438	7.63518	9.17358	7.4986	6.60479	8.39241	5.06647	4.37477	5.75817	5.47352	4.69656	6.25048	4.75371	3.84579	5.66163
66	6.59372	6.03788	7.14956	7.06781	6.37855	7.75706	6.21592	5.40489	7.02696	5.62356	4.80122	6.44589	6.06033	5.15866	6.962	5.23157	4.20122	6.26192	7.5217	6.88538	8.15802	8.01635	7.25183	8.78086	7.13216	6.24409	8.02023	4.83944	4.15525	5.52363	5.24452	4.47142	6.01763	4.5276	3.62689	5.4283
67	6.28116	5.7269	6.83543	6.75021	6.06026	7.44016	5.9071	5.09831	6.7159	5.36217	4.55398	6.17036	5.80495	4.91204	6.69786	4.96909	3.95362	5.98455	7.15609	6.52594	7.78624	7.63966	6.87903	8.40029	6.77536	5.89264	7.65808	4.61331	3.93709	5.28952	5.01845	4.24906	5.78784	4.3003	3.40803	5.19258
68	5.97483	5.42202	6.52764	6.43087	5.74076	7.12098	5.6106	4.80325	6.41795	5.11656	4.32083	5.91229	5.54677	4.66346	6.43008	4.73571	3.73023	5.74119	6.80009	6.17572	7.42447	7.26846	6.51154	8.02537	6.43091	5.55282	7.309	4.38847	3.72069	5.05625	4.78534	4.02116	5.54951	4.08107	3.19665	4.96548
69	5.67412	5.12277	6.22547	6.12351	5.43245	6.81456	5.31466	4.50971	6.11962	4.86899	4.0867	5.65127	5.28387	4.41145	6.15629	4.50196	3.50753	5.4964	6.44875	5.83024	7.06725	6.90858	6.15469	7.66246	6.08547	5.21318	6.95776	4.17219	3.51222	4.83216	4.56834	3.80731	5.32938	3.86486	2.98883	4.74089
70	5.37884	4.82905	5.92864	5.81892	5.12724	6.5106	5.02557	4.22316	5.82797	4.6247	3.85607	5.39333	5.03747	4.17381	5.90114	4.2615	3.28078	5.24223	6.10266	5.49013	6.71518	6.54942	5.79912	7.29972	5.74834	4.88187	6.6148	3.96255	3.31006	4.61505	4.35539	3.59736	5.11343	3.65677	2.78856	4.52499
71	5.0915	4.54317	5.63982	5.52392	4.83124	6.2166	4.74291	3.9434	5.54243	4.38803	3.63256	5.14351	4.79402	3.93922	5.64882	4.0317	3.06355	4.99986	5.76759	5.16065	6.37453	6.20338	5.45596	6.95081	5.42013	4.55952	6.28074	3.75626	3.11145	4.40107	4.14799	3.39262	4.90337	3.45055	2.59114	4.30997
72	4.81359	4.26653	5.36064	5.23663	4.54291	5.93035	4.47064	3.67379	5.2675	4.17242	3.42717	4.91767	4.56787	3.71949	5.41625	3.82528	2.86533	4.78524	5.44065	4.83923	6.04206	5.86846	5.12348	6.61344	5.0973	4.24325	5.95134	3.55797	2.9203	4.19565	3.94056	3.18862	4.6925	3.25751	2.40512	4.10991
73	4.54194	3.99638	5.0875	4.95531	4.26084	5.64977	4.20527	3.41153	4.99902	3.94831	3.21553	4.68109	4.33712	3.49673	5.1775	3.60797	2.66028	4.55567	5.12752	4.531	5.72404	5.54823	4.80487	6.29159	4.78824	3.94018	5.63629	3.35831	2.72894	3.98768	3.72798	2.98148	4.47448	3.06593	2.22179	3.91008
74	4.27694	3.73314	4.82073	4.68293	3.98772	5.37814	3.94506	3.15535	4.73477	3.72373	3.00443	4.44302	4.11895	3.28497	4.95293	3.38186	2.45051	4.31321	4.81906	4.2279	5.41023	5.23337	4.49211	5.97462	4.48342	3.64255	5.32429	3.16923	2.5472	3.79125	3.52854	2.78602	4.27106	2.88352	2.04689	3.72016
75	4.02056	3.47863	4.56248	4.4167	3.72126	5.11214	3.69516	2.90953	4.48079	3.51496	2.80707	4.22285	3.92225	3.09109	4.75341	3.16906	2.25242	4.08569	4.51884	3.9332	5.10447	4.91875	4.18102	5.65648	4.19241	3.35829	5.02652	2.98788	2.37275	3.60302	3.34208	2.602	4.08216	2.70578	1.87721	3.53435
76	3.76612	3.22717	4.30507	4.15216	3.45789	4.84643	3.44686	2.66732	4.2264	3.3043	2.60925	3.99935	3.70172	2.87944	4.524	2.96713	2.06416	3.87011	4.22133	3.64223	4.80043	4.60953	3.87627	5.34279	3.90153	3.07659	4.72646	2.80863	2.20113	3.41613	3.1574	2.42066	3.89415	2.53001	1.71106	3.34895
77	3.52589	2.98941	4.06237	3.90088	3.20743	4.59433	3.21349	2.43925	3.98773	3.09994	2.41765	3.78223	3.49196	2.67759	4.30634	2.76905	1.88083	3.65726	3.94116	3.36775	4.51457	4.31532	3.58611	5.04453	3.62978	2.81267	4.44689	2.63983	2.03897	3.24068	2.98314	2.24872	3.71756	2.36472	1.55434	3.1751
78	3.29163	2.75836	3.8249	3.65725	2.96529	4.34922	2.98544	2.21801	3.75286	2.90662	2.23598	3.57726	3.28961	2.48294	4.09628	2.584	1.7088	3.4592	3.6709	3.10339	4.23842	4.03291	3.3079	4.75792	3.36703	2.55861	4.17545	2.47	1.87744	3.06256	2.80973	2.07899	3.54047	2.19796	1.39924	2.99668
79	3.06484	2.53541	3.59427	3.42002	2.73058	4.10946	2.76576	2.00608	3.52543	2.73016	2.06856	3.39176	3.09505	2.29584	3.89426	2.42084	1.55354	3.28813	3.40737	2.84657	3.96817	3.75801	3.03823	4.4778	3.11039	2.31242	3.90836	2.30646	1.72232	2.89061	2.64096	1.91449	3.36744	2.03902	1.25207	2.82597
80	2.84617	2.32121	3.37113	3.1899	2.50405	3.87575	2.55481	1.80385	3.30578	2.54884	1.89887	3.1988	2.90321	2.11266	3.69377	2.24854	1.39493	3.10214	3.1544	2.60066	3.70813	3.4951	2.78089	4.2093	2.86405	2.07748	3.65063	2.14996	1.5742	2.72571	2.47202	1.75193	3.19211	1.89032	1.11426	2.66639
81	2.63685	2.11685	3.15685	2.96888	2.28741	3.65035	2.35412	1.6125	3.09575	2.35848	1.72442	2.99253	2.69481	1.92001	3.46961	2.0721	1.23706	2.90714	2.91484	2.36808	3.4616	3.24441	2.53614	3.95268	2.63234	1.85701	3.40767	1.99992	1.43272	2.56713	2.31205	1.59805	3.02604	1.74783	0.98334	2.51231
82	2.43762	1.92297	2.95227	2.75479	2.07912	3.43046	2.16513	1.43301	2.89724	2.18583	1.56522	2.80645	2.48866	1.73246	3.24485	1.91937	1.09682	2.74192	2.68793	2.1482	3.22766	3.00703	2.30483	3.70922	2.41284	1.64926	3.17641	1.8538	1.29613	2.41147	2.14961	1.44512	2.8541	1.61245	0.859912	2.36498
83	2.246	1.7377	2.75431	2.54954	1.88082	3.21826	1.98374	1.26271	2.70478	2.01907	1.41262	2.62552	2.32753	1.57956	3.0755	1.75664	0.954718	2.55856	2.47223	1.93989	3.00457	2.78027	2.08494	3.4756	2.20551	1.45423	2.95678	1.7102	1.16373	2.25668	1.9852	1.29422	2.67618	1.48195	0.742869	2.22103
84	2.06697	1.56493	2.56901	2.35664	1.69518	3.0181	1.81532	1.10505	2.52558	1.88473	1.28485	2.48462	2.19487	1.44817	2.94157	1.62737	0.834699	2.42005	2.26457	1.74079	2.78836	2.5563	1.87085	3.24175	2.0096	1.27147	2.74774	1.58	1.04301	2.117	1.84377	1.16183	2.52571	1.36051	0.634404	2.08661
85	1.90084	1.40478	2.3969	2.17927	1.52435	2.83419	1.65869	0.95912	2.35826	1.74754	1.15708	2.338	2.05681	1.31526	2.79836	1.49653	0.717478	2.27559	2.07251	1.55676	2.58826	2.3493	1.67328	3.02532	1.82897	1.10331	2.55462	1.46104	0.932177	1.9899	1.71816	1.04247	2.39386	1.24814	0.534291	1.96198
86	1.74363	1.2542	2.23306	2.01591	1.36691	2.66491	1.50923	0.822162	2.19629	1.61602	1.03544	2.1966	1.9051	1.17682	2.63338	1.37886	0.610478	2.14724	1.89463	1.38658	2.40269	2.17076	1.49979	2.84172	1.65592	0.945029	2.36681	1.34354	0.824939	1.86214	1.58922	0.924415	2.25403	1.14002	0.440385	1.83965
87	1.60023	1.1166	2.08386	1.86362	1.22058	2.50665	1.37479	0.698365	2.05122	1.49384	0.922311	2.06536	1.78401	1.06072	2.5073	1.26325	0.508481	2.01802	1.7323	1.23097	2.23363	1.99566	1.33237	2.65896	1.50372	0.804052	2.2034	1.23696	0.727271	1.74665	1.47809	0.820279	2.13591	1.04066	0.354533	1.72678
88	1.46717	0.989224	1.94512	1.72649	1.08761	2.36537	1.24951	0.58418	1.91484	1.39458	0.82531	1.96385	1.67746	0.955647	2.39927	1.17259	0.420027	1.92516	1.57764	1.08413	2.07114	1.83739	1.18	2.49478	1.35678	0.671408	2.04215	1.14014	0.638067	1.6422	1.37774	0.725149	2.03033	0.95053	0.276449	1.62461
89	1.34391	0.871459	1.81636	1.5918	0.959602	2.22399	1.13631	0.480582	1.79203	1.29651	0.730435	1.86259	1.5859	0.860558	2.31124	1.07845	0.333214	1.82368	1.43628	0.949896	1.92266	1.68196	1.03338	2.33053	1.22645	0.552727	1.90018	1.04933	0.554896	1.54377	1.2767	0.632889	1.92052	0.868758	0.205216	1.5323
90	1.23303	0.764513	1.70156	1.47664	0.846458	2.10681	1.03338	0.385981	1.68078	1.19527	0.635562	1.75499	1.47868	0.758582	2.19878	0.987103	0.250777	1.72343	1.30776	0.827465	1.78805	1.54135	0.899908	2.18279	1.10853	0.445025	1.77204	0.972906	0.481479	1.46433	1.21	0.559366	1.86063	0.795438	0.13998	1.4509
91	1.12288	0.660807	1.58496	1.35093	0.730442	1.97142	0.934866	0.297664	1.57207	1.09349	0.542765	1.64422	1.37062	0.659091	2.08215	0.895978	0.172403	1.61955	1.18482	0.711896	1.65774	1.40274	0.771723	2.03376	0.99696	0.345286	1.64863	0.891143	0.407426	1.37486	1.11105	0.472428	1.74966	0.724737	0.0789894	1.37048
92	1.01874	0.563705	1.47377	1.23368	0.623167	1.8442	0.842211	0.216051	1.46837	0.997239	0.455295	1.53918	1.29608	0.576823	2.01533	0.805104	0.0989875	1.51122	1.07457	0.607125	1.54201	1.26522	0.649327	1.88111	0.901356	0.255882	1.54683	0.805968	0.335013	1.27692	1.02523	0.394574	1.65589	0.648411	0.0225877	1.27423
93	0.922909	0.474024	1.37179	1.12913	0.525862	1.73239	0.756144	0.140798	1.37149	0.898871	0.369775	1.42797	1.20803	0.48725	1.92881	0.714639	0.0318448	1.39743	0.967443	0.506991	1.4279	1.15071	0.543758	1.75767	0.803284	0.170279	1.43629	0.7384	0.272795	1.20401	0.941755	0.320324	1.56319	0.590694	-0.0282903	1.20968
94	0.816471	0.3826	1.25034	1.02547	0.431858	1.61909	0.660471	0.0702095	1.25073	0.8147	0.292499	1.3369	1.11154	0.393095	1.82999	0.642865	-0.0292403	1.31497	0.844562	0.403335	1.28579	1.03751	0.442919	1.63209	0.690306	0.0897375	1.29088	0.661424	0.209792	1.11306	0.859525	0.249167	1.46988	0.523837	-0.0741599	1.12183
95	0.743669	0.30925	1.17809	0.933073	0.343953	1.52219	0.598613	0.00757224	1.18965	0.730491	0.216028	1.24495	0.965927	0.285017	1.64684	0.579985	-0.0896564	1.24963	0.76809	0.325032	1.21115	0.96423	0.35855	1.56991	0.620386	0.0213885	1.21938	0.606663	0.155364	1.05796	0.764229	0.179357	1.3491	0.48169	-0.121325	1.08471
96	0.659268	0.229788	1.08875	0.823065	0.249875	1.39625	0.528885	-0.0566254	1.1144	0.667928	0.141948	1.19391	0.895264	0.198286	1.59224	0.527277	-0.157377	1.21193	0.669657	0.237306	1.10201	0.817662	0.24745	1.38787	0.542231	-0.0467672	1.13123	0.546965	0.0969813	0.996949	0.719687	0.121753	1.31762	0.428302	-0.16899	1.02559
97	0.562811	0.144575	0.981048	0.720923	0.156178	1.28567	0.446536	-0.120562	1.01363	0.544827	0.0521151	1.03754	0.765228	0.0883863	1.44207	0.423205	-0.211039	1.05745	0.573473	0.15035	0.996597	0.719405	0.153617	1.28519	0.458654	-0.114044	1.03135	0.471157	0.0319778	0.910337	0.635359	0.0486327	1.22208	0.365842	-0.216157	0.947842
98	0.448855	0.0528895	0.84482	0.606624	0.0464248	1.16682	0.35076	-0.180299	0.881818	0.407308	-0.0309913	0.845606	0.575797	-0.0242754	1.17587	0.315451	-0.249594	0.880497	0.463755	0.0563239	0.871185	0.611537	0.0400914	1.18298	0.364645	-0.179457	0.908748	0.375647	-0.0372508	0.788545	0.544187	-0.0367016	1.12508	0.287135	-0.254982	0.829252
99	0.29466	-0.0379116	0.627232	0.377994	-0.0691676	0.825155	0.231454	-0.218176	0.681083	0.260987	-0.0946966	0.616671	0.369258	-0.107105	0.84562	0.201949	-0.259242	0.663141	0.304792	-0.0402439	0.649829	0.363902	-0.0794988	0.807304	0.243062	-0.224717	0.710841	0.24877	-0.0980173	0.595556	0.37685	-0.123426	0.877127	0.188306	-0.265269	0.641881
100	0.0958093	-0.0412914	0.23291	0.122302	-0.053758	0.298363	0.0747682	-0.111199	0.260735	0.0989233	-0.0731531	0.271	0.181061	-0.118951	0.481073	0.0728168	-0.140074	0.285708	0.0933173	-0.0407879	0.227423	0.100908	-0.0448751	0.246691	0.0750627	-0.111089	0.261214	0.084793	-0.0645305	0.234116	0.148461	-0.104073	0.400994	0.0629239	-0.129166	0.255014

## Sheet: AD
Life expectancy without problems in anxiety and depression for the Belgian population aged 15 years and older in 2013, by age, sex, and region.
	BELGIUM									BRUSSELS									FLANDERS									WALLONIA
	Both			Male			Female			Both			Male			Female			Both			Male			Female			Both			Male			Female
Age	mean	lwr	upr	mean	lwr	upr	mean	lwr	upr	mean	lwr	upr	mean	lwr	upr	mean	lwr	upr	mean	lwr	upr	mean	lwr	upr	mean	lwr	upr	mean	lwr	upr	mean	lwr	upr	mean	lwr	upr
15	48.6314	47.5226	49.7402	49.5021	48.0385	50.9658	47.8061	46.3639	49.2482	41.4775	39.738	43.2171	43.2336	41.2944	45.1728	39.8439	37.7812	41.9066	54.3659	52.8147	55.9171	54.6884	52.8723	56.5044	54.0822	52.2241	55.9404	39.4394	38.0419	40.8368	41.0477	39.3895	42.7059	37.8596	36.0962	39.623
16	47.8415	46.7636	48.9195	48.6384	47.2212	50.0555	47.087	45.6887	48.4854	40.76	39.048	42.4721	42.4185	40.5234	44.3137	39.2148	37.1911	41.2385	53.5112	51.9917	55.0306	53.7795	52.0067	55.5523	53.2839	51.4717	55.096	38.7309	37.3625	40.0994	40.2347	38.6227	41.8466	37.2492	35.5285	38.9698
17	47.0567	46.0079	48.1054	47.7755	46.4027	49.1483	46.3768	45.0197	47.7338	40.044	38.3577	41.7303	41.5956	39.7426	43.4485	38.5957	36.6082	40.5832	52.6612	51.1715	54.1508	52.8723	51.1404	54.6042	52.493	50.7241	54.2619	38.0307	36.6894	39.372	39.4263	37.8582	40.9943	36.6497	34.9691	38.3303
18	46.2796	45.2582	47.301	46.9252	45.5943	48.2561	45.6692	44.3512	46.9872	39.3397	37.6769	41.0025	40.7788	38.9655	42.5922	37.9932	36.0387	39.9477	51.8139	50.3522	53.2755	51.973	50.2797	53.6664	51.699	49.971	53.4271	37.345	36.0288	38.6612	38.6391	37.112	40.1662	36.0576	34.4145	37.7007
19	45.5086	44.5127	46.5044	46.0825	44.7911	47.3738	44.9658	43.6845	46.2471	38.6465	37.0052	40.2877	40.0005	38.2229	41.7781	37.3745	35.4516	39.2974	50.9734	49.5378	52.4089	51.0768	49.4197	52.7339	50.9153	49.2253	52.6053	36.665	35.3722	37.9578	37.8588	36.3702	39.3473	35.4696	33.8616	37.0775
20	44.7414	43.7694	45.7135	45.2509	43.9967	46.5052	44.2588	43.0119	45.5056	37.9571	36.3358	39.5785	39.2211	37.4772	40.965	36.7649	34.871	38.6588	50.1362	48.725	51.5474	50.1956	48.5723	51.819	50.1224	48.4683	51.7765	35.9917	34.7207	37.2628	37.0898	35.6373	38.5423	34.8833	33.3082	36.4583
21	43.979	43.0291	44.9289	44.4259	43.2064	45.6454	43.5544	42.3398	44.7691	37.2719	35.669	38.8749	38.4527	36.74	40.1654	36.153	34.2861	38.0198	49.3013	47.9128	50.6898	49.314	47.7224	50.9057	49.3344	47.7136	50.9551	35.3282	34.0772	36.5791	36.3368	34.9177	37.7559	34.3003	32.756	35.8447
22	43.2186	42.2892	44.148	43.6043	42.4173	44.7912	42.8508	41.6661	44.0355	36.6011	35.0147	38.1876	37.7056	36.0212	39.3901	35.5493	33.7072	37.3914	48.4654	47.0982	49.8327	48.432	46.8701	49.9939	48.5445	46.9549	50.1342	34.6691	33.4368	35.9014	35.5893	34.2014	36.9772	33.7207	32.2049	35.2366
23	42.4614	41.551	43.3718	42.7867	41.6301	43.9433	42.1493	40.9923	43.3063	35.9293	34.3583	37.5003	36.9379	35.2809	38.5949	34.962	33.1421	36.782	47.6354	46.2879	48.983	47.5605	46.0262	49.0948	47.7556	46.1948	49.3165	34.0134	32.7985	35.2284	34.8473	33.4884	36.2061	33.1421	31.6528	34.6314
24	41.7041	40.8112	42.597	41.9686	40.8403	43.0969	41.4484	40.3169	42.5798	35.2611	33.7045	36.8177	36.1807	34.549	37.8124	34.3723	32.5729	36.1716	46.8067	45.4775	48.1359	46.691	45.1825	48.1996	46.9668	45.4327	48.5009	33.3576	32.159	34.5563	34.1012	32.7698	35.4326	32.5672	31.1025	34.0319
25	40.9487	40.0719	41.8254	41.1542	40.0521	42.2562	40.7473	39.6393	41.8552	34.597	33.0537	36.1402	35.4381	33.8295	37.0466	33.7775	31.9976	35.5575	45.9725	44.6606	47.2844	45.8157	44.3314	47.3	46.1729	44.6636	47.6822	32.7139	31.5302	33.8976	33.3699	32.0637	34.6761	32.0016	30.5594	33.4439
26	40.2007	39.3385	41.0628	40.3491	39.2711	41.4272	40.0518	38.9653	41.1384	33.9384	32.4076	35.4692	34.6963	33.1095	36.2831	33.1923	31.4299	34.9546	45.1459	43.85	46.4418	44.9495	43.4877	46.4113	45.385	43.8984	46.8716	32.0803	30.9102	33.2503	32.6533	31.3702	33.9365	31.4415	30.0199	32.8631
27	39.4566	38.6079	40.3054	39.5482	38.4923	40.6041	39.3601	38.293	40.4273	33.2806	31.7617	34.7995	33.9566	32.3903	35.5229	32.6066	30.8607	34.3526	44.3249	43.0438	45.606	44.0897	42.6487	45.5307	44.6016	43.1359	46.0674	31.4523	30.2951	32.6096	31.942	30.6803	33.2037	30.8878	29.4851	32.2905
28	38.7106	37.8741	39.5471	38.7466	37.7112	39.7821	38.6651	37.6157	39.7145	32.6275	31.1198	34.1351	33.2234	31.6763	34.7705	32.0239	30.2932	33.7546	43.4987	42.2318	44.7656	43.2253	41.804	44.6465	43.8124	42.366	45.2588	30.8266	29.6814	31.9718	31.2356	29.9939	32.4774	30.3335	28.9484	31.7186
29	37.9694	37.1441	38.7948	37.9549	36.9381	38.9717	37.9703	36.937	39.0036	31.9835	30.4864	33.4806	32.4999	30.9708	34.0291	31.4499	29.7332	33.1666	42.6778	41.4241	43.9315	42.3706	40.9677	43.7736	43.024	41.5954	44.4525	30.2057	29.0718	31.3395	30.5418	29.3184	31.7652	29.7771	28.4085	31.1457
30	37.2353	36.4201	38.0506	37.1721	36.1722	38.172	37.2808	36.2619	38.2996	31.3411	29.8544	32.8278	31.7832	30.2709	33.2954	30.873	29.1697	32.5763	41.8638	40.6225	43.1052	41.5256	40.1397	42.9116	42.2396	40.8274	43.6517	29.5964	28.4732	30.7197	29.8595	28.6529	31.066	29.2325	27.8789	30.5862
31	36.5033	35.6974	37.3093	36.3871	35.4029	37.3714	36.5976	35.5917	37.6035	30.7077	29.2309	32.1845	31.0794	29.583	32.5758	30.3016	28.6109	31.9924	41.048	39.8186	42.2775	40.6722	39.3027	42.0417	41.46	40.0629	42.8572	28.9936	27.8804	30.1069	29.1802	27.9896	30.3708	28.6981	27.358	30.0381
32	35.7683	34.971	36.5656	35.6039	34.6341	36.5737	35.9068	34.9129	36.9008	30.0832	28.616	31.5504	30.3942	28.9123	31.8761	29.7303	28.0518	31.4088	40.2259	39.0081	41.4436	39.8136	38.4601	41.1672	40.6727	39.2898	42.0556	28.3897	27.2863	29.493	28.5077	27.3322	29.6833	28.1552	26.8284	29.482
33	35.0356	34.2464	35.8249	34.8227	33.8662	35.7791	35.2192	34.236	36.2024	29.4528	27.9957	30.9099	29.6915	28.2249	31.1582	29.1644	27.4976	30.8313	39.405	38.1986	40.6114	38.9591	37.6207	40.2974	39.8841	38.5147	41.2536	27.7953	26.7014	28.8892	27.846	26.6844	29.0075	27.6213	26.3067	28.936
34	34.3076	33.5258	35.0894	34.0491	33.1049	34.9933	34.5333	33.5599	35.5067	28.8309	27.3837	30.2781	29.0012	27.5492	30.4533	28.6038	26.9481	30.2594	38.5903	37.3948	39.7858	38.1138	36.79	39.4377	39.0984	37.7415	40.4552	27.2039	26.1193	28.2885	27.1901	26.042	28.3381	27.0879	25.785	28.3908
35	33.5801	32.8053	34.3548	33.2822	32.3493	34.215	33.8417	32.8775	34.806	28.2178	26.7805	29.6551	28.3265	26.8883	29.7646	28.0458	26.4012	29.6903	37.7674	36.583	38.9518	37.2608	35.9514	38.5702	38.3041	36.9595	39.6487	26.6229	25.5473	27.6984	26.5586	25.4228	27.6945	26.5512	25.2599	27.8426
36	32.8649	32.0967	33.6332	32.5272	31.6048	33.4496	33.1635	32.2074	34.1196	27.6102	26.183	29.0375	27.6551	26.2309	29.0793	27.4961	25.8623	29.13	36.9635	35.7895	38.1375	36.4291	35.1332	37.7249	37.5266	36.1933	38.86	26.0493	24.9827	27.116	25.9319	24.8079	27.0558	26.0255	24.7449	27.306
37	32.1485	31.3866	32.9105	31.7718	30.8594	32.6843	32.4834	31.535	33.4318	27.0098	25.5927	28.4269	27.0013	25.5905	28.4121	26.9433	25.3205	28.566	36.1555	34.9921	37.319	35.5953	34.313	36.8776	36.743	35.4207	38.0654	25.4768	24.4192	26.5343	25.302	24.1902	26.4138	25.5054	24.2353	26.7756
38	31.4363	30.6804	32.1921	31.0179	30.1151	31.9207	31.8105	30.8693	32.7518	26.4138	25.0072	27.8204	26.3462	24.9492	27.7432	26.4017	24.7896	28.0138	35.3481	34.1953	36.5009	34.7543	33.4859	36.0227	35.9683	34.6565	37.2801	24.9141	23.8655	25.9626	24.6884	23.5881	25.7887	24.9895	23.7296	26.2495
39	30.7295	29.9796	31.4794	30.2733	29.3797	31.167	31.1396	30.2051	32.074	25.8185	24.423	27.2141	25.6966	24.3137	27.0794	25.8565	24.2557	27.4573	34.5476	33.4053	35.6898	33.9263	32.6714	35.1812	35.194	33.8926	36.4955	24.3581	23.3186	25.3977	24.0823	22.9934	25.1711	24.4802	23.2302	25.7302
40	30.0292	29.285	30.7733	29.5302	28.6457	30.4148	30.4806	29.5524	31.4088	25.2426	23.8576	26.6276	25.0614	23.6923	26.4304	25.337	23.7463	26.9278	33.75	32.6183	34.8817	33.0984	31.8572	34.3395	34.4261	33.1347	35.7175	23.8089	22.7785	24.8394	23.4768	22.3997	24.5538	23.9845	22.7439	25.2251
41	29.3351	28.5966	30.0735	28.8067	27.9307	29.6828	29.8141	28.8924	30.7359	24.6612	23.2877	26.0347	24.4369	23.0818	25.7919	24.795	23.2162	26.3739	32.9596	31.8385	34.0806	32.2876	31.0598	33.5154	33.6548	32.3737	34.936	23.27	22.2486	24.2913	22.8972	21.8312	23.9633	23.4834	22.2527	24.7142
42	28.6339	27.9015	29.3664	28.073	27.2058	28.9401	29.1444	28.2292	30.0596	24.0775	22.7162	25.4388	23.8073	22.467	25.1475	24.2547	22.6881	25.8212	32.1689	31.0587	33.2791	31.4711	30.2572	32.6849	32.8894	31.6183	34.1604	22.7165	21.7052	23.7277	22.3035	21.2496	23.3573	22.9683	21.7484	24.1882
43	27.9402	27.2137	28.6667	27.3477	26.4894	28.2059	28.4814	27.5726	29.3901	23.5061	22.1569	24.8553	23.1978	21.872	24.5236	23.7185	22.1645	25.2726	31.3752	30.2762	32.4743	30.6531	29.4536	31.8526	32.1195	30.8587	33.3802	22.1823	21.1807	23.184	21.7281	20.6861	22.7702	22.474	21.2642	23.6839
44	27.2548	26.5342	27.9754	26.6387	25.7891	27.4883	27.8185	26.9164	28.7207	22.9276	21.5915	24.2638	22.5776	21.2674	23.8877	23.1804	21.6394	24.7214	30.5955	29.5074	31.6836	29.8584	28.6728	31.044	31.3536	30.1033	32.604	21.6552	20.6633	22.6471	21.1699	20.1394	22.2003	21.9768	20.7775	23.1761
45	26.574	25.8594	27.2887	25.9291	25.0885	26.7697	27.1663	26.2706	28.062	22.37	21.0462	23.6938	21.9828	20.6876	23.2781	22.6585	21.13	24.1871	29.812	28.7352	30.8888	29.0539	27.883	30.2248	30.5907	29.3509	31.8306	21.1386	20.1563	22.121	20.6157	19.5972	21.6342	21.4976	20.3082	22.687
46	25.8955	25.1869	26.6041	25.2258	24.3944	26.0573	26.512	25.6231	27.401	21.8159	20.5047	23.1271	21.3864	20.1068	22.6661	22.1467	20.6304	23.663	29.0334	27.9679	30.0988	28.2551	27.0991	29.411	29.8318	28.6025	31.0611	20.6219	19.6495	21.5943	20.0731	19.0665	21.0797	21.0065	19.8279	22.185
47	25.2263	24.5238	25.9288	24.5302	23.7081	25.3523	25.8693	24.987	26.7516	21.2636	19.9652	22.562	20.7854	19.5223	22.0485	21.6447	20.1403	23.1491	28.2689	27.2144	29.3233	27.4752	26.3338	28.6165	29.0819	27.863	30.3009	20.1102	19.1477	21.0726	19.5267	18.5328	20.5207	20.53	19.3618	21.6981
48	24.5552	23.8589	25.2514	23.8354	23.0231	24.6478	25.2219	24.3467	26.0971	20.728	19.4417	22.0143	20.2281	18.9794	21.4769	21.1296	19.6383	22.6209	27.4998	26.4567	28.5429	26.6868	25.5608	27.8128	28.332	27.1236	29.5403	19.5958	18.6437	20.5478	18.9825	18.0017	19.9634	20.0462	18.8891	21.2033
49	23.8916	23.2015	24.5817	23.1551	22.3524	23.9578	24.5749	23.707	25.4428	20.1933	18.9192	21.4674	19.6608	18.4275	20.8941	20.628	19.1491	22.1069	26.7362	25.7043	27.768	25.9112	24.8004	27.0219	27.5796	26.3821	28.7771	19.0936	18.1515	20.0358	18.4618	17.4933	19.4303	19.5633	18.4175	20.7092
50	23.2353	22.5513	23.9192	22.4812	21.6884	23.2741	23.9361	23.0755	24.7966	19.658	18.3963	20.9197	19.0997	17.8817	20.3176	20.1183	18.6525	21.5841	25.9821	24.9611	27.0031	25.1428	24.0474	26.2383	26.8394	25.6524	28.0265	18.5977	17.6653	19.5301	17.947	16.991	18.9031	19.0873	17.9525	20.222
51	22.5845	21.9066	23.2625	21.8093	21.0267	22.5919	23.307	22.4537	24.1603	19.137	17.8867	20.3873	18.5513	17.3482	19.7544	19.6253	18.1715	21.0791	25.2307	24.2205	26.241	24.3713	23.2915	25.451	26.1083	24.9315	27.2852	18.1095	17.1864	19.0326	17.4394	16.4958	18.3831	18.6195	17.4955	19.7435
52	21.9353	21.2635	22.6071	21.1451	20.3727	21.9174	22.6728	21.8272	23.5185	18.6219	17.3825	19.8613	18.0072	16.8188	19.1957	19.1403	17.6978	20.5828	24.4801	23.4805	25.4797	23.6104	22.5462	24.6746	25.3672	24.201	26.5334	17.6226	16.7087	18.5364	16.9359	16.0047	17.8671	18.1504	17.0373	19.2635
53	21.2971	20.631	21.9632	20.4971	19.7349	21.2594	22.044	21.206	22.882	18.1221	16.8924	19.3519	17.5083	16.3315	18.6851	18.639	17.209	20.069	23.7369	22.7475	24.7263	22.8595	21.8106	23.9084	24.6307	23.4751	25.7864	17.1496	16.2441	18.0551	16.4486	15.5292	17.3681	17.6928	16.5898	18.7957
54	20.6623	20.0018	21.3228	19.8508	19.0989	20.6027	21.4206	20.5902	22.2509	17.6041	16.3849	18.8233	16.959	15.7973	18.1208	18.1535	16.7346	19.5725	23.0026	22.0228	23.9824	22.1189	21.0849	23.1529	23.9015	22.7559	25.0471	16.6779	15.7805	17.5753	15.9645	15.0567	16.8722	17.2345	16.1417	18.3273
55	20.0425	19.3871	20.698	19.2265	18.4844	19.9686	20.8046	19.9816	21.6275	17.1036	15.8934	18.3139	16.4492	15.2996	17.5987	17.6626	16.2549	19.0704	22.2831	21.312	23.2542	21.3985	20.3786	22.4184	23.181	22.045	24.3169	16.2198	15.3295	17.1102	15.499	14.6018	16.3961	16.7846	15.7013	17.8679
56	19.4246	18.7741	20.0751	18.6038	17.8717	19.336	20.1901	19.3747	21.0055	16.6079	15.4058	17.8101	15.9412	14.8034	17.079	17.1798	15.7823	18.5773	21.5695	20.6066	22.5324	20.6772	19.6714	21.683	22.4735	21.3464	23.6005	15.757	14.8736	16.6404	15.0392	14.1522	15.9262	16.3193	15.2463	17.3923
57	18.8131	18.1671	19.459	17.9855	17.2634	18.7077	19.5842	18.7761	20.3924	16.1276	14.9319	17.3232	15.4438	14.3167	16.571	16.7168	15.3274	18.1061	20.8627	19.9073	21.8182	19.9674	18.9751	20.9597	21.7676	20.6492	22.886	15.2975	14.4205	16.1746	14.5716	13.6951	15.448	15.8682	14.8044	16.932
58	18.2148	17.5728	18.8567	17.384	16.6712	18.0967	18.9878	18.1865	19.7891	15.6472	14.4573	16.837	14.9746	13.8556	16.0936	16.226	14.8466	17.6053	20.1703	19.2213	21.1193	19.2698	18.2903	20.2493	21.0782	19.9673	22.189	14.8516	13.9797	15.7235	14.1229	13.2556	14.9902	15.4251	14.3696	16.4806
59	17.6161	16.978	18.2543	16.7875	16.0841	17.4909	18.385	17.5908	19.1791	15.1816	13.9958	16.3673	14.5114	13.3995	15.6233	15.7575	14.3858	17.1293	19.4772	18.5343	20.4201	18.5822	17.6149	19.5495	20.3764	19.2736	21.4792	14.4019	13.5348	15.269	13.6719	12.8137	14.5302	14.9767	13.9295	16.0239
60	17.0222	16.3875	17.6569	16.1922	15.4982	16.8863	17.7898	17.0025	18.5772	14.6969	13.5161	15.8777	14.0125	12.91	15.1151	15.2867	13.9222	16.6511	18.7897	17.8522	19.7272	17.9012	16.9456	18.8569	19.6781	18.5829	20.7733	13.9603	13.0971	14.8235	13.2226	12.373	14.0723	14.5423	13.5022	15.5825
61	16.4391	15.8073	17.071	15.6238	14.938	16.3096	17.1881	16.4078	17.9684	14.2268	13.0492	15.4045	13.5766	12.4779	14.6752	14.7816	13.427	16.1362	18.1155	17.1824	19.0487	17.2339	16.289	18.1788	18.9925	17.904	20.081	13.5239	12.6638	14.3841	12.8072	11.9635	13.6508	14.0832	13.0515	15.115
62	15.8643	15.2348	16.4938	15.0555	14.3779	15.733	16.6028	15.8288	17.3768	13.7733	12.5968	14.9498	13.1015	12.0093	14.1937	14.3472	12.9955	15.6989	17.4475	16.518	18.3769	16.5753	15.6404	17.5102	18.3096	17.2275	19.3917	13.0961	12.2379	13.9542	12.389	11.5511	13.2269	13.6437	12.6185	14.6689
63	15.2963	14.6687	15.9239	14.49	13.8205	15.1594	16.0281	15.2599	16.7964	13.2998	12.1256	14.4741	12.6379	11.5507	13.7251	13.862	12.5174	15.2066	16.7949	15.8679	17.7218	15.9266	15.001	16.8522	17.6482	16.571	18.7253	12.6681	11.8114	13.5248	11.961	11.1291	12.7928	13.2135	12.1938	14.2332
64	14.7186	14.0932	15.344	13.9247	13.2633	14.5861	15.433	14.6715	16.1946	12.8348	11.6616	14.0079	12.2068	11.1213	13.2923	13.3619	12.0255	14.6982	16.1292	15.2052	17.0531	15.2787	14.3621	16.1952	16.9579	15.8873	18.0285	12.2308	11.3759	13.0858	11.5246	10.699	12.3503	12.7728	11.759	13.7866
65	14.1516	13.5279	14.7754	13.3684	12.7146	14.0221	14.8496	14.0942	15.605	12.3705	11.1981	13.543	11.7556	10.6732	12.8381	12.8812	11.5509	14.2115	15.4743	14.5526	16.3959	14.6268	13.7195	15.5341	16.2942	15.2285	17.3599	11.8049	10.9505	12.6593	11.1189	10.297	11.9409	12.3217	11.3144	13.329
66	13.5997	12.9769	14.2225	12.8296	12.1826	13.4765	14.2782	13.5283	15.0281	11.9428	10.7673	13.1183	11.3345	10.252	12.417	12.4444	11.1154	13.7735	14.8302	13.9101	15.7503	13.9941	13.0948	14.8934	15.6314	14.5706	16.6923	11.3931	10.5379	12.2482	10.7248	9.90526	11.5444	11.8877	10.8851	12.8902
67	13.0503	12.4283	13.6723	12.3003	11.6597	12.9409	13.702	12.9579	14.4461	11.5005	10.3231	12.6779	10.9247	9.84067	12.0086	11.9686	10.6447	13.2924	14.1994	13.2801	15.1186	13.3773	12.485	14.2696	14.9791	13.9225	16.0356	10.9728	10.1172	11.8283	10.3296	9.51218	11.147	11.4368	10.4404	12.4333
68	12.5055	11.8842	13.1267	11.763	11.1292	12.3968	13.1428	12.4037	13.8819	11.0823	9.90055	12.2641	10.5032	9.41866	11.5877	11.5499	10.2249	12.875	13.58	12.661	14.499	12.7662	11.8807	13.6518	14.3432	13.29	15.3964	10.545	9.68958	11.4004	9.91285	9.0991	10.7266	10.9938	10.0026	11.985
69	11.9641	11.3435	12.5846	11.243	10.6151	11.8708	12.5734	11.84	13.3067	10.6503	9.46567	11.8349	10.0663	8.98295	11.1497	11.118	9.79317	12.4427	12.9624	12.0439	13.8809	12.1713	11.2916	13.051	13.6943	12.6458	14.7428	10.1275	9.27138	10.9835	9.5227	8.71033	10.3351	10.5455	9.56005	11.5309
70	11.4259	10.8061	12.0456	10.7236	10.1018	11.3453	12.0086	11.281	12.7362	10.2159	9.02898	11.4028	9.65469	8.56998	10.7394	10.6567	9.33595	11.9775	12.3477	11.43	13.2654	11.5739	10.7006	12.4472	13.0531	12.0093	14.0969	9.71594	8.85885	10.573	9.13445	8.32323	9.94566	10.1061	9.12575	11.0864
71	10.8963	10.2774	11.5153	10.2174	9.60123	10.8336	11.4477	10.7259	12.1694	9.78882	8.59934	10.9783	9.24264	8.15701	10.3283	10.2095	8.89147	11.5276	11.7478	10.8306	12.6651	10.9961	10.1283	11.8639	12.4212	11.3821	13.4603	9.30273	8.44507	10.1604	8.7515	7.94104	9.56197	9.65875	8.68459	10.6329
72	10.379	9.76057	10.9974	9.72128	9.11037	10.3322	10.9004	10.1842	11.6167	9.39958	8.20351	10.5956	8.85813	7.76882	9.94745	9.8093	8.48843	11.1302	11.157	10.2404	12.0736	10.4345	9.57149	11.2974	11.7905	10.7569	12.8241	8.89965	8.04094	9.75837	8.36235	7.55345	9.17125	9.23552	8.26552	10.2055
73	9.86721	9.24962	10.4848	9.23213	8.62646	9.8378	10.3588	9.64818	11.0694	8.98222	7.78394	10.1805	8.45902	7.3685	9.54954	9.36911	8.05149	10.6867	10.587	9.6704	11.5036	9.89551	9.03632	10.7547	11.1807	10.1519	12.2094	8.48363	7.62576	9.3415	7.95625	7.15105	8.76146	8.8039	7.83948	9.76831
74	9.36204	8.74562	9.97847	8.75569	8.15493	9.35644	9.81858	9.11424	10.5229	8.55468	7.35679	9.75258	8.07894	6.98568	9.1722	8.89364	7.58551	10.2018	10.0193	9.1038	10.9348	9.36278	8.50779	10.2178	10.5697	9.54729	11.5922	8.08501	7.22706	8.94296	7.5724	6.76934	8.37546	8.38627	7.42664	9.3459
75	8.86807	8.25296	9.48319	8.28692	7.69118	8.88267	9.29295	8.59466	9.99123	8.1546	6.95469	9.35451	7.73573	6.63562	8.83584	8.44076	7.14048	9.74104	9.46132	8.54761	10.375	8.82721	7.97794	9.67647	9.98036	8.96375	10.997	7.69713	6.83892	8.55534	7.21089	6.40834	8.01345	7.97017	7.01605	8.92429
76	8.37079	7.75827	8.9833	7.81763	7.22773	8.40754	8.76031	8.06962	9.451	7.7414	6.54309	8.93971	7.3404	6.24212	8.43869	8.0048	6.71157	9.29802	8.90167	7.99178	9.81155	8.29806	7.45547	9.14066	9.3803	8.37252	10.3881	7.30586	6.44892	8.16281	6.84803	6.04698	7.64907	7.54794	6.60122	8.49466
77	7.8976	7.28715	8.50806	7.36974	6.785	7.95449	8.2547	7.57066	8.93874	7.33432	6.13874	8.5299	6.96136	5.86427	8.05845	7.56736	6.28353	8.85119	8.37128	7.46436	9.2782	7.79278	6.95625	8.62932	8.8153	7.81477	9.81583	6.93322	6.07669	7.78974	6.50275	5.70217	7.30332	7.14535	6.20493	8.08578
78	7.4305	6.82299	8.038	6.93292	6.35351	7.51233	7.75205	7.07575	8.42835	6.94496	5.75153	8.1384	6.59222	5.49676	7.68768	7.15396	5.87781	8.43011	7.8548	6.95166	8.75795	7.30576	6.47533	8.1362	8.26139	7.26925	9.25354	6.54957	5.69638	7.40276	6.15458	5.35602	6.95315	6.72685	5.79646	7.65723
79	6.97309	6.36929	7.5769	6.50495	5.93136	7.07854	7.26055	6.59257	7.92852	6.58783	5.3933	7.78235	6.23404	5.14062	7.32746	6.79014	5.51504	8.06525	7.34564	6.44807	8.2432	6.82939	6.0061	7.65268	7.71176	6.73025	8.69326	6.17446	5.32537	7.02355	5.81207	5.01623	6.60791	6.32097	5.40089	7.24105
80	6.52713	5.9278	7.12647	6.08738	5.52013	6.65463	6.78156	6.12252	7.44059	6.21111	5.02164	7.40058	5.87688	4.78786	6.9659	6.3899	5.12522	7.65459	6.85224	5.9613	7.74317	6.3719	5.55604	7.18776	7.17699	6.20739	8.14659	5.8103	4.96589	6.65471	5.46483	4.67414	6.25553	5.93594	5.02532	6.84657
81	6.09576	5.50149	6.69003	5.6842	5.12356	6.24483	6.31956	5.6698	6.96933	5.80437	4.62927	6.97946	5.4818	4.40769	6.5559	5.96684	4.72066	7.21301	6.38111	5.49715	7.26507	5.93395	5.12581	6.74209	6.66839	5.71062	7.62617	5.45605	4.61717	6.29492	5.13334	4.34756	5.91912	5.55984	4.65967	6.46002
82	5.68106	5.09235	6.26977	5.29145	4.73824	5.84466	5.87903	5.23847	6.51958	5.4334	4.26957	6.59724	5.087	4.03247	6.14152	5.60133	4.36546	6.83721	5.93099	5.05457	6.80741	5.51766	4.71729	6.31802	6.18049	5.23529	7.1257	5.10513	4.27387	5.93639	4.79252	4.01551	5.56952	5.19618	4.30709	6.08527
83	5.27763	4.69564	5.85961	4.91296	4.36779	5.45814	5.44947	4.8193	6.07963	5.06959	3.91982	6.21936	4.78033	3.73157	5.82909	5.19617	3.98367	6.40868	5.49909	4.63126	6.36691	5.1183	4.32651	5.9101	5.71375	4.78193	6.64557	4.75404	3.93347	5.5746	4.44363	3.67992	5.20735	4.83833	3.96229	5.71437
84	4.8975	4.3222	5.47279	4.55574	4.01854	5.09294	5.04607	4.42585	5.6663	4.78027	3.63154	5.92899	4.52874	3.47664	5.58084	4.88003	3.6745	6.08556	5.07867	4.22176	5.93558	4.72158	3.94169	5.50147	5.26683	4.34953	6.18412	4.43341	3.62156	5.24525	4.1428	3.38754	4.89806	4.5005	3.63714	5.36385
85	4.54195	3.97305	5.11085	4.22617	3.69607	4.75628	4.66642	4.0559	5.27693	4.47722	3.33637	5.61808	4.26287	3.21351	5.31223	4.54983	3.35872	5.74095	4.68702	3.8406	5.53344	4.35381	3.58523	5.12239	4.85042	3.94697	5.75388	4.13798	3.33339	4.94257	3.87454	3.12474	4.62433	4.18358	3.33225	5.0349
86	4.20198	3.64027	4.7637	3.92159	3.39782	4.44537	4.29816	3.69879	4.89753	4.18233	3.05151	5.31315	3.9656	2.93104	5.00016	4.25058	3.07011	5.43104	4.32149	3.48538	5.1576	4.03656	3.27422	4.7989	4.44493	3.55829	5.33157	3.84066	3.04712	4.6342	3.59601	2.85692	4.33509	3.87218	3.03542	4.70895
87	3.88983	3.33438	4.44528	3.63651	3.11885	4.15417	3.96428	3.37429	4.55427	3.90547	2.78426	5.02668	3.72921	2.6982	4.76022	3.94892	2.78433	5.11351	3.98572	3.15869	4.81275	3.72364	2.97045	4.47682	4.08657	3.21244	4.9607	3.56882	2.78477	4.35286	3.35528	2.62268	4.08788	3.58218	2.75933	4.40503
88	3.59759	3.04831	4.14688	3.37916	2.86593	3.89239	3.6488	3.06848	4.22912	3.68292	2.55912	4.80673	3.5207	2.48872	4.55268	3.71712	2.55145	4.8828	3.66213	2.84631	4.47794	3.4401	2.694	4.18621	3.73399	2.87635	4.59164	3.31981	2.54376	4.09586	3.13681	2.4088	3.86481	3.31611	2.50559	4.12662
89	3.32444	2.78114	3.86774	3.12482	2.61786	3.63178	3.36094	2.7889	3.93299	3.45824	2.33472	4.58176	3.34138	2.3017	4.38106	3.46655	2.30835	4.62475	3.36412	2.55865	4.16959	3.15998	2.42419	3.89577	3.419	2.57464	4.26337	3.08335	2.31576	3.85095	2.91477	2.19542	3.63412	3.07181	2.27201	3.8716
90	3.07723	2.53814	3.61631	2.90722	2.40261	3.41183	3.09625	2.53127	3.66122	3.21981	2.10384	4.33578	3.12691	2.09249	4.16132	3.21721	2.06951	4.3649	3.09116	2.2946	3.88772	2.90589	2.17847	3.63331	3.13088	2.29812	3.96364	2.88453	2.11864	3.65043	2.76939	2.04135	3.49743	2.85049	2.05861	3.64236
91	2.82727	2.29532	3.35921	2.66733	2.17104	3.16361	2.83778	2.28144	3.39412	2.9746	1.87231	4.0769	2.90852	1.88453	3.93251	2.96087	1.83019	4.09154	2.82654	2.04125	3.61182	2.65382	1.93844	3.3692	2.85327	2.03424	3.6723	2.6655	1.90902	3.42198	2.54863	1.83306	3.26419	2.63195	1.85014	3.41376
92	2.58795	2.06386	3.11204	2.44266	1.9548	2.93053	2.59025	2.04322	3.13727	2.73923	1.65102	3.82745	2.7594	1.7227	3.7961	2.69762	1.59182	3.80342	2.58748	1.81054	3.36443	2.40208	1.70404	3.10013	2.61426	1.802	3.42653	2.43184	1.69305	3.17063	2.35653	1.64898	3.06408	2.38636	1.62714	3.14558
93	2.36545	1.84821	2.88268	2.24178	1.76003	2.72353	2.35632	1.81838	2.89427	2.49293	1.42768	3.55818	2.57981	1.53963	3.61999	2.42805	1.35674	3.49935	2.35139	1.58549	3.1173	2.19245	1.50468	2.88021	2.36115	1.56364	3.15866	2.2472	1.51479	2.97961	2.16852	1.47048	2.86656	2.20304	1.45068	2.95539
94	2.11139	1.61124	2.61153	2.04142	1.5676	2.51524	2.08569	1.56927	2.60211	2.28106	1.22744	3.33468	2.38047	1.34265	3.41829	2.21474	1.15849	3.27099	2.07224	1.33789	2.80658	1.98377	1.31014	2.65739	2.05684	1.29935	2.81433	2.03	1.31783	2.74216	1.98225	1.29589	2.66862	1.97964	1.25149	2.7078
95	1.94023	1.43926	2.4412	1.86226	1.39216	2.33235	1.91556	1.39802	2.43311	2.06432	1.02459	3.10405	2.07412	1.08976	3.05849	2.0254	0.971621	3.07919	1.90254	1.16485	2.64023	1.85007	1.16397	2.53616	1.87402	1.11771	2.63034	1.87729	1.16412	2.59046	1.76484	1.10643	2.42325	1.84409	1.1086	2.57959
96	1.73482	1.23938	2.23026	1.64675	1.18943	2.10407	1.71427	1.20112	2.22742	1.90416	0.839884	2.96843	1.92712	0.918923	2.93531	1.86511	0.7866	2.94362	1.67415	0.954103	2.39419	1.57418	0.928332	2.22002	1.66001	0.915603	2.40441	1.70579	0.993401	2.41817	1.66383	0.990043	2.33763	1.66006	0.930462	2.38967
97	1.49325	1.01064	1.97587	1.44577	0.995189	1.89634	1.46534	0.96789	1.96278	1.5661	0.568356	2.56385	1.6508	0.671332	2.63027	1.51533	0.515459	2.5152	1.44666	0.741901	2.15142	1.38965	0.748872	2.03043	1.4225	0.698067	2.14693	1.48016	0.783831	2.17649	1.47016	0.808403	2.13191	1.43472	0.722855	2.14658
98	1.20029	0.743249	1.65733	1.21914	0.772157	1.66613	1.16477	0.698539	1.63099	1.18032	0.292296	2.06834	1.24463	0.376017	2.11325	1.14318	0.251861	2.0345	1.17994	0.5013	1.85858	1.18493	0.537784	1.83208	1.14508	0.456297	1.83387	1.18823	0.532767	1.8437	1.26002	0.604339	1.91571	1.13866	0.47481	1.80251
99	0.793937	0.409984	1.17789	0.761181	0.404335	1.11803	0.777455	0.382402	1.17251	0.762447	0.0416006	1.48329	0.799723	0.110052	1.48939	0.740717	0.0128809	1.46855	0.781857	0.207174	1.35654	0.707177	0.205056	1.2093	0.772409	0.179862	1.36496	0.792059	0.24099	1.34313	0.872982	0.307913	1.43805	0.754816	0.198826	1.31081
100	0.260522	0.102197	0.418847	0.246883	0.106342	0.387424	0.25465	0.0910818	0.418217	0.291733	-0.057034	0.640499	0.39292	-0.0414767	0.827317	0.27091	-0.0652092	0.607029	0.241799	0.0184726	0.465125	0.196842	0.0317587	0.361926	0.242011	0.00602177	0.478001	0.272053	0.034506	0.5096	0.34404	0.0585837	0.629496	0.255481	0.0197295	0.491233

## Sheet: LifeExpectancy
Life expectancy for the Belgian population aged 15 years and older in 2013, by age, sex, and region.
	BELGIUM			BRUSSELS			FLANDERS			WALLONIA
Age	Both	Male	Female	Both	Male	Female	Both	Male	Female	Both	Male	Female
15	65.8374	63.3551	68.2375	65.6517	63.0546	67.9634	66.666	64.3354	68.9454	64.3674	61.5931	67.0486
16	64.8448	62.3671	67.2398	64.6627	62.0751	66.9634	65.6736	63.3481	67.9474	63.3735	60.6016	66.0519
17	63.8555	61.3758	66.2527	63.6679	61.0751	65.9746	64.6856	62.3603	66.9591	62.3837	59.6071	65.0675
18	62.8733	60.3959	65.2678	62.6839	60.0751	65.0083	63.6993	61.3793	65.9668	61.4084	58.6343	64.0891
19	61.8958	59.4211	64.287	61.7094	59.1224	64.0083	62.7199	60.3995	64.9877	60.4331	57.6613	63.1108
20	60.92	58.4559	63.2991	60.733	58.1585	63.0181	61.743	59.4349	63.9967	59.4593	56.6947	62.1285
21	59.947	57.4943	62.3133	59.755	57.201	62.0181	60.7673	58.4671	63.0121	58.4919	55.7414	61.1452
22	58.9733	56.532	61.3267	58.7919	56.2653	61.0264	59.7888	57.4962	62.0251	57.5225	54.7851	60.1607
23	58.0003	55.57	60.3414	57.819	55.2886	60.057	58.8161	56.535	61.0394	56.549	53.8257	59.1709
24	57.0236	54.602	59.3551	56.8436	54.3173	59.0776	57.8433	55.5736	60.0538	55.5657	52.8483	58.181
25	56.0458	53.6337	58.3668	55.8664	53.3572	58.084	56.8621	54.6023	59.0616	54.5928	51.8817	57.2008
26	55.0746	52.6723	57.3849	54.89	52.3877	57.1011	55.8887	53.6391	58.077	53.6271	50.926	56.2236
27	54.1052	51.711	56.4067	53.9067	51.4105	56.112	54.9206	52.6805	57.0983	52.6615	49.966	55.2512
28	53.1295	50.7434	55.4219	52.9229	50.4322	55.1226	53.9444	51.7136	56.1119	51.69	49.0017	54.2714
29	52.157	49.7833	54.436	51.9458	49.4577	54.1428	52.9732	50.7553	55.1265	50.7173	48.0445	53.2814
30	51.1907	48.8295	53.4558	50.9632	48.4824	53.1529	52.0089	49.8057	54.1462	49.755	47.093	52.3064
31	50.2237	47.8674	52.4833	49.9875	47.5159	52.1675	51.0407	48.8428	53.1719	48.7944	46.134	51.3434
32	49.2491	46.9021	51.4982	49.0185	46.5668	51.1773	50.0629	47.8708	52.1876	47.8229	45.1735	50.3596
33	48.2745	45.934	50.5162	48.0325	45.5801	50.1918	49.0852	46.9005	51.2014	46.859	44.2177	49.3863
34	47.3029	44.9707	49.5352	47.0528	44.6017	49.2107	48.1133	45.9382	50.2187	45.8914	43.2592	48.4084
35	46.3285	44.0107	48.5446	46.0803	43.6364	48.2298	47.1296	44.9635	49.2248	44.9332	42.3276	47.4195
36	45.3682	43.0612	47.5718	45.1099	42.6659	47.2591	46.1678	44.0113	48.2523	43.9796	41.3919	46.4451
37	44.403	42.106	46.595	44.1444	41.7123	46.279	45.1994	43.0537	47.2716	43.0199	40.4399	45.4765
38	43.4403	41.1475	45.6274	43.1796	40.7466	45.3146	44.2299	42.084	46.302	42.0695	39.5028	44.5107
39	42.4824	40.1963	44.6613	42.2097	39.7797	44.3404	43.2672	41.1271	45.3327	41.1235	38.5669	43.5526
40	41.5304	39.2422	43.7112	41.2656	38.8258	43.4071	42.3067	40.1672	44.3712	40.1821	37.6216	42.6149
41	40.5842	38.3093	42.7493	40.3067	37.8793	42.4323	41.3534	39.225	43.4049	39.2517	36.7081	41.6643
42	39.6256	37.3581	41.7818	39.3387	36.9164	41.4574	40.3981	38.2728	42.4457	38.2907	35.7622	40.6856
43	38.6747	36.4137	40.8229	38.3859	35.9763	40.4875	39.4373	37.3158	41.4803	37.3569	34.837	39.7411
44	37.733	35.4867	39.8635	37.4169	35.0118	39.512	38.4924	36.3842	40.5197	36.4298	33.9306	38.7889
45	36.7953	34.5546	38.9184	36.4776	34.0796	38.5624	37.541	35.4378	39.5622	35.5158	33.023	37.8665
46	35.8585	33.6272	37.9699	35.54	33.138	37.6282	36.5941	34.4954	38.6092	34.5972	32.1265	36.9213
47	34.9326	32.7061	37.0372	34.6018	32.1829	36.7095	35.6633	33.5734	37.6675	33.6834	31.2174	36.0006
48	34.0021	31.7829	36.0973	33.6878	31.2899	35.7677	34.725	32.6382	36.7248	32.7619	30.3058	35.0661
49	33.0803	30.8755	35.1576	32.7725	30.3763	34.8482	33.792	31.7161	35.7783	31.8581	29.4264	34.1329
50	32.1669	29.9739	34.2292	31.8538	29.4677	33.9146	32.8694	30.8003	34.8468	30.9625	28.5517	33.2114
51	31.2599	29.0721	33.3145	30.9565	28.5749	33.0094	31.9484	29.8781	33.9262	30.0781	27.6846	32.3047
52	30.3536	28.1783	32.3924	30.0674	27.6855	32.1179	31.0269	28.9666	32.9918	29.1946	26.8208	31.3963
53	29.4615	27.304	31.4779	29.2019	26.8629	31.1999	30.113	28.0651	32.0624	28.3336	25.9801	30.509
54	28.5731	26.43	30.571	28.3064	25.9609	30.3094	29.2089	27.1741	31.1415	27.4744	25.1425	29.622
55	27.7047	25.5836	29.6749	27.4389	25.1178	29.4112	28.3218	26.3059	30.2309	26.638	24.3331	28.7514
56	26.8381	24.7382	28.7812	26.5793	24.2767	28.5281	27.4407	25.4344	29.3362	25.7945	23.5319	27.8565
57	25.9799	23.8974	27.9001	25.7447	23.4512	27.6798	26.5667	24.5754	28.4424	24.9575	22.7185	26.9885
58	25.1396	23.078	27.0326	24.9109	22.6685	26.7877	25.7093	23.7295	27.5691	24.1443	21.9352	26.137
59	24.2985	22.2647	26.1565	24.1018	21.8954	25.935	24.8496	22.8943	26.6783	23.3269	21.1493	25.2797
60	23.4637	21.4527	25.2919	23.264	21.0695	25.0811	23.9954	22.0657	25.7909	22.5249	20.3677	24.4496
61	22.6439	20.6759	24.4184	22.4511	20.3397	24.1741	23.1567	21.2524	24.9188	21.7341	19.6404	23.5818
62	21.8356	19.8994	23.569	21.6665	19.5531	23.3857	22.3243	20.4485	24.049	20.96	18.9113	22.7508
63	21.0369	19.1269	22.7352	20.8529	18.786	22.5181	21.5101	19.6554	23.2059	20.189	18.1702	21.9398
64	20.2252	18.3552	21.8733	20.0553	18.0699	21.6299	20.6776	18.8622	22.3235	19.4069	17.4199	21.1158
65	19.4288	17.5959	21.0288	19.2619	17.3271	20.7771	19.8574	18.0629	21.4745	18.6468	16.7199	20.2796
66	18.6534	16.8604	20.2022	18.5286	16.6318	19.9992	19.0497	17.2863	20.6254	17.9133	16.0414	19.4766
67	17.8823	16.1384	19.3698	17.7759	15.9568	19.1626	18.2574	16.5283	19.7884	17.1709	15.3657	18.6513
68	17.1182	15.4072	18.5623	17.0641	15.2685	18.4219	17.4784	15.7766	18.9717	16.4216	14.6628	17.8443
69	16.3596	14.6998	17.7415	16.3347	14.5622	17.6642	16.7002	15.044	18.136	15.6933	14.0045	17.0345
70	15.6063	13.9946	16.9282	15.6056	13.8969	16.8647	15.9244	14.3077	17.309	14.9795	13.3543	16.245
71	14.8659	13.3084	16.1217	14.8919	13.2356	16.0921	15.1661	13.595	16.4925	14.2685	12.7174	15.4487
72	14.1431	12.6369	15.3355	14.2399	12.6186	15.3982	14.4181	12.9016	15.676	13.5785	12.0773	14.6971
73	13.4291	11.9763	14.5584	13.5496	11.9856	14.6465	13.6956	12.2359	14.8855	12.8745	11.4189	13.9384
74	12.7254	11.334	13.7846	12.8486	11.3848	13.8447	12.9747	11.5774	14.0917	12.2028	10.7987	13.208
75	12.0381	10.7036	13.0325	12.1934	10.841	13.0834	12.265	10.915	13.3249	11.5531	10.2166	12.4864
76	11.3476	10.0747	12.2719	11.5233	10.2294	12.3536	11.5518	10.2603	12.542	10.9042	9.63878	11.7616
77	10.6912	9.4754	11.5505	10.8672	9.64599	11.6267	10.8751	9.63488	11.8042	10.2892	9.09204	11.0738
78	10.0444	8.89251	10.8346	10.2422	9.0818	10.942	10.2153	9.03185	11.0793	9.66375	8.54758	10.3678
79	9.41212	8.32318	10.1356	9.66946	8.5382	10.3382	9.5636	8.44185	10.3584	9.057	8.01729	9.68775
80	8.79678	7.76939	9.45541	9.07272	8.00146	9.68389	8.93117	7.87512	9.65557	8.47234	7.48685	9.04603
81	8.20257	7.2362	8.80028	8.43709	7.41874	9.00027	8.32652	7.3325	8.98611	7.90806	6.98428	8.42417
82	7.63228	6.71854	8.17638	7.85845	6.84219	8.40864	7.74806	6.81664	8.34271	7.35451	6.47528	7.8273
83	7.0786	6.22123	7.56907	7.29497	6.38956	7.76254	7.19221	6.32174	7.72606	6.80656	5.96166	7.24524
84	6.55764	5.75303	6.99941	6.84318	6.01527	7.25429	6.65022	5.83018	7.13444	6.30791	5.5185	6.69904
85	6.07104	5.32188	6.46395	6.37604	5.62655	6.72974	6.14478	5.37446	6.58242	5.8505	5.12425	6.18963
86	5.60667	4.92423	5.94553	5.92479	5.20106	6.25543	5.6725	4.98123	6.04348	5.39563	4.72172	5.69387
87	5.18077	4.55303	5.47587	5.50325	4.85986	5.78195	5.23827	4.59347	5.56698	4.98159	4.37388	5.23484
88	4.78272	4.21841	5.03278	5.16209	4.55899	5.41481	4.81906	4.24212	5.09675	4.60415	4.05968	4.81578
89	4.41131	3.88937	4.6289	4.82157	4.29963	5.02416	4.43258	3.89515	4.67627	4.24861	3.74531	4.43302
90	4.07555	3.60778	4.25799	4.46559	3.99874	4.6392	4.0782	3.58046	4.29105	3.94912	3.5334	4.08785
91	3.73735	3.30022	3.89667	4.10394	3.69663	4.24802	3.73395	3.26845	3.9188	3.62601	3.22924	3.75089
92	3.41442	3.01321	3.55138	3.75956	3.48601	3.85084	3.42265	2.95706	3.59818	3.28713	2.9654	3.37965
93	3.11485	2.75714	3.22575	3.40383	3.24021	3.4485	3.11445	2.69771	3.25676	3.0184	2.71046	3.10059
94	2.77492	2.50327	2.85088	3.09865	2.97313	3.12971	2.74835	2.43975	2.84322	2.70966	2.4613	2.76897
95	2.54506	2.27691	2.61434	2.79027	2.57633	2.84814	2.52665	2.2742	2.59624	2.49054	2.1771	2.56378
96	2.27139	2.0077	2.33616	2.56166	2.3811	2.61064	2.22621	1.93412	2.30473	2.24989	2.03961	2.29467
97	1.95161	1.75784	1.99409	2.09754	2.02976	2.11179	1.92614	1.70657	1.97914	1.94161	1.79168	1.97238
98	1.56605	1.47854	1.58291	1.574	1.52323	1.58633	1.5729	1.4545	1.59639	1.55066	1.52734	1.55732
99	1.03418	0.920922	1.05518	1.01236	0.97415	1.02347	1.04343	0.867676	1.07893	1.02858	1.05295	1.02724
100	0.338686	0.297814	0.34507	0.385417	0.47619	0.372449	0.323148	0.241379	0.338852	0.351262	0.412698	0.345652
