# Supplementary material for: Changes in quality-adjusted life expectancy in Belgium, 2013 and 2018
Source: Arch Public Health. 2022 Dec 17;80:254. doi: 10.1186/s13690-022-01011-0 (PMC9758921; doi:10.1186/s13690-022-01011-0)
Supplement: Supplementary file 2 — Additional file 2: Supplementary file 2. QALE and life expectancy with no problems in each of the 5 dimensions for the Belgian population aged 15 years and older in 2018, by age, gender, and region. [file 13690_2022_1011_MOESM2_ESM.xlsx]

## Sheet: QALE
QALE for the Belgian population aged 15 years and older in 2018, by age, sex, and region.
	BELGIUM									BRUSSELS									FLANDERS									WALLONIA
	Both			Male			Female			Both			Male			Female			Both			Male			Female			Both			Male			Female
Age	mean	lwr	upr	mean	lwr	upr	mean	lwr	upr	mean	lwr	upr	mean	lwr	upr	mean	lwr	upr	mean	lwr	upr	mean	lwr	upr	mean	lwr	upr	mean	lwr	upr	mean	lwr	upr	mean	lwr	upr
15	56.0538	55.9397	56.1678	55.8047	55.6751	55.9344	56.2802	56.1454	56.4149	55.3533	55.2006	55.506	55.4394	55.2752	55.6036	55.1571	54.9653	55.349	58.444	58.3171	58.5709	57.9797	57.8322	58.1272	58.8897	58.7422	59.0372	51.9798	51.8084	52.1512	51.9338	51.7279	52.1396	52.0155	51.8142	52.2169
16	55.1554	55.0434	55.2674	54.8906	54.7633	55.018	55.3974	55.2643	55.5306	54.4617	54.311	54.6125	54.5193	54.3571	54.6815	54.292	54.1019	54.4821	57.5258	57.4009	57.6507	57.0529	56.9076	57.1981	57.9808	57.8349	58.1267	51.11	50.9411	51.2789	51.0405	50.8378	51.2432	51.168	50.9688	51.3671
17	54.2588	54.1486	54.369	53.9787	53.8535	54.1039	54.5161	54.3843	54.6479	53.5789	53.4298	53.728	53.6081	53.4478	53.7684	53.4354	53.2469	53.6239	56.6103	56.4872	56.7334	56.1283	55.9851	56.2715	57.0751	56.9306	57.2196	50.239	50.0725	50.4056	50.1477	49.948	50.3475	50.3176	50.1205	50.5147
18	53.3629	53.2543	53.4715	53.0686	52.9453	53.1919	53.6342	53.5036	53.7648	52.6834	52.5359	52.8309	52.6972	52.5386	52.8558	52.5526	52.3657	52.7395	55.6946	55.5732	55.816	55.2038	55.0626	55.3451	56.1689	56.0257	56.3122	49.3738	49.2096	49.5381	49.2598	49.0629	49.4567	49.474	49.2789	49.6691
19	52.4677	52.3605	52.5749	52.158	52.0365	52.2796	52.7544	52.6249	52.884	51.7798	51.6338	51.9258	51.7708	51.6139	51.9277	51.6697	51.4843	51.8551	54.7829	54.663	54.9029	54.283	54.1435	54.4224	55.2673	55.1252	55.4094	48.5076	48.3455	48.6698	48.3703	48.1762	48.5644	48.63	48.4368	48.8232
20	51.5819	51.4759	51.6878	51.2646	51.1446	51.3845	51.8759	51.7472	52.0045	50.8921	50.7474	51.0367	50.868	50.7126	51.0233	50.7945	50.6105	50.9785	53.8743	53.7556	53.9929	53.3684	53.2306	53.5062	54.3652	54.224	54.5063	47.6582	47.4981	47.8183	47.5116	47.3201	47.7031	47.7881	47.5967	47.9795
21	50.6964	50.5915	50.8013	50.3782	50.2597	50.4967	50.9904	50.8625	51.1182	50.0005	49.8571	50.1439	49.9653	49.8114	50.1192	49.9115	49.7288	50.0942	52.9685	52.851	53.086	52.4654	52.3292	52.6017	53.4565	53.3163	53.5967	46.807	46.6488	46.9651	46.6558	46.4669	46.8448	46.9395	46.7499	47.1291
22	49.8073	49.7034	49.9112	49.4786	49.3615	49.5958	50.1116	49.9845	50.2387	49.1122	48.97	49.2544	49.0694	48.9169	49.2219	49.0286	48.8472	49.21	52.0637	51.9473	52.1801	51.5525	51.4177	51.6873	52.5608	52.4214	52.7002	45.9438	45.7876	46.1001	45.7769	45.5905	45.9633	46.0909	45.903	46.2787
23	48.9244	48.8214	49.0275	48.5906	48.4748	48.7065	49.2335	49.107	49.3599	48.2273	48.0861	48.3684	48.167	48.0158	48.3181	48.1591	47.9789	48.3393	51.164	51.0486	51.2794	50.6563	50.5229	50.7897	51.6577	51.5191	51.7963	45.0896	44.9352	45.2441	44.9071	44.7232	45.091	45.2509	45.0648	45.4371
24	48.0372	47.9349	48.1395	47.6956	47.581	47.8103	48.3537	48.228	48.4795	47.3388	47.1987	47.4788	47.258	47.1081	47.4078	47.289	47.1099	47.468	50.256	50.1415	50.3704	49.7468	49.6148	49.8789	50.7516	50.6138	50.8895	44.2373	44.0846	44.39	44.0405	43.859	44.2219	44.4116	44.2271	44.596
25	47.1563	47.0548	47.2579	46.8101	46.6966	46.9236	47.4772	47.3521	47.6024	46.4471	46.3081	46.5862	46.3492	46.2007	46.4978	46.4126	46.2347	46.5905	49.3537	49.2401	49.4672	48.845	48.7142	48.9757	49.8494	49.7123	49.9865	43.3962	43.2452	43.5471	43.1897	43.0106	43.3688	43.5784	43.3957	43.7612
26	46.2735	46.1726	46.3743	45.9191	45.8068	46.0315	46.6024	46.4779	46.727	45.5533	45.4152	45.6914	45.4409	45.2936	45.5881	45.5318	45.3551	45.7085	48.4511	48.3384	48.5639	47.937	47.8075	48.0664	48.9532	48.8168	49.0896	42.5511	42.4018	42.7004	42.3332	42.1565	42.51	42.7434	42.5623	42.9246
27	45.3918	45.2917	45.492	45.0348	44.9236	45.1461	45.7232	45.5993	45.8471	44.667	44.5298	44.8041	44.5377	44.3917	44.6837	44.6605	44.4849	44.8361	47.551	47.4391	47.6629	47.0382	46.9101	47.1664	48.0521	47.9164	48.1878	41.7035	41.5558	41.8511	41.4804	41.306	41.6549	41.8995	41.7201	42.079
28	44.5101	44.4106	44.6096	44.1478	44.0377	44.258	44.8465	44.7233	44.9698	43.7775	43.6412	43.9137	43.6314	43.4867	43.7762	43.786	43.6115	43.9605	46.6508	46.5397	46.7619	46.1382	46.0113	46.2651	47.1526	47.0176	47.2876	40.8572	40.7112	41.0032	40.6236	40.4515	40.7958	41.0623	40.8845	41.2401
29	43.6306	43.5317	43.7294	43.2643	43.1553	43.3734	43.9708	43.8482	44.0934	42.8893	42.754	43.0246	42.7265	42.5829	42.87	42.9129	42.7395	43.0862	45.7517	45.6414	45.862	45.2415	45.1159	45.3671	46.2517	46.1174	46.3859	40.016	39.8716	40.1605	39.7721	39.6023	39.942	40.2302	40.054	40.4063
30	42.7503	42.6521	42.8485	42.3765	42.2686	42.4845	43.098	42.9761	43.2199	42.0031	41.8687	42.1375	41.8195	41.6772	41.9618	42.0454	41.8731	42.2176	44.856	44.7464	44.9655	44.3439	44.2195	44.4683	45.3585	45.2249	45.4921	39.1673	39.0244	39.3102	38.9108	38.7433	39.0784	39.3928	39.2184	39.5673
31	41.878	41.7804	41.9755	41.5047	41.3978	41.6116	42.2249	42.1037	42.3461	41.121	40.9875	41.2546	40.9232	40.7821	41.0642	41.1761	41.0049	41.3472	43.9646	43.8558	44.0734	43.4574	43.3342	43.5805	44.4628	44.33	44.5956	38.3336	38.1922	38.475	38.075	37.9096	38.2404	38.5596	38.3868	38.7324
32	41.0087	40.9118	41.1056	40.635	40.5292	40.7408	41.3558	41.2354	41.4763	40.2571	40.1243	40.3899	40.0452	39.9052	40.1852	40.3245	40.1545	40.4946	43.0716	42.9635	43.1796	42.5686	42.4466	42.6905	43.5662	43.4341	43.6983	37.5041	37.3642	37.6441	37.2419	37.0786	37.4052	37.7324	37.5612	37.9036
33	40.1418	40.0456	40.2381	39.7629	39.6582	39.8677	40.494	40.3743	40.6136	39.3905	39.2584	39.5225	39.1666	39.0277	39.3055	39.4683	39.2993	39.6373	42.179	42.0717	42.2863	41.6718	41.551	41.7925	42.6787	42.5474	42.8101	36.6826	36.544	36.8213	36.415	36.2537	36.5763	36.9148	36.7452	37.0845
34	39.2779	39.1823	39.3735	38.8892	38.7855	38.9929	39.6397	39.5208	39.7586	38.5131	38.3819	38.6444	38.271	38.1332	38.4088	38.6075	38.4396	38.7755	41.2984	41.1918	41.4051	40.7858	40.6662	40.9054	41.8042	41.6736	41.9349	35.8563	35.7189	35.9936	35.5738	35.4146	35.7331	36.1021	35.934	36.2702
35	38.4159	38.3209	38.5109	38.0206	37.9179	38.1232	38.784	38.6658	38.9022	37.6509	37.5204	37.7815	37.3984	37.2616	37.5352	37.7542	37.5873	37.9211	40.4077	40.3018	40.5137	39.8897	39.7713	40.0082	40.9196	40.7897	41.0496	35.0458	34.9096	35.1819	34.7554	34.598	34.9127	35.2981	35.1315	35.4648
36	37.5586	37.4642	37.653	37.1593	37.0576	37.261	37.9304	37.813	38.0479	36.7923	36.6624	36.9222	36.5329	36.397	36.6687	36.901	36.7352	37.0668	39.5318	39.4264	39.6372	39.0145	38.8971	39.132	40.0436	39.9143	40.1729	34.2249	34.0899	34.3599	33.923	33.7675	34.0785	34.4873	34.3221	34.6525
37	36.7111	36.6172	36.805	36.3071	36.2063	36.408	37.0872	36.9705	37.2039	35.9551	35.8258	36.0844	35.6791	35.5441	35.8141	36.0787	35.9139	36.2436	38.6574	38.5526	38.7622	38.1421	38.0256	38.2586	39.1675	39.0389	39.2961	33.4227	33.2887	33.5566	33.109	32.9553	33.2627	33.6954	33.5316	33.8593
38	35.8653	35.7719	35.9587	35.4574	35.3574	35.5574	36.2447	36.1287	36.3607	35.1122	34.9835	35.241	34.821	34.6869	34.9551	35.2496	35.0857	35.4134	37.7855	37.6812	37.8898	37.2716	37.156	37.3872	38.2945	38.1666	38.4225	32.624	32.491	32.757	32.3017	32.1496	32.4537	32.904	32.7415	33.0665
39	35.0231	34.9301	35.116	34.6148	34.5156	34.714	35.4023	35.2869	35.5176	34.2829	34.1547	34.4111	33.9919	33.8586	34.1253	34.4181	34.2553	34.5809	36.9176	36.8137	37.0214	36.4045	36.2898	36.5193	37.4261	37.2987	37.5534	31.8249	31.6929	31.9569	31.499	31.3486	31.6494	32.1068	31.9457	32.2679
40	34.1921	34.0996	34.2846	33.7791	33.6806	33.8775	34.5756	34.4609	34.6903	33.4643	33.3367	33.5919	33.157	33.0245	33.2896	33.6144	33.4525	33.7762	36.0499	35.9465	36.1533	35.5357	35.4217	35.6497	36.5599	36.4331	36.6866	31.0557	30.9246	31.1868	30.7228	30.574	30.8717	31.3429	31.183	31.5028
41	33.3627	33.2706	33.4548	32.9437	32.8459	33.0415	33.7515	33.6374	33.8656	32.6418	32.5148	32.7687	32.3197	32.188	32.4513	32.8053	32.6445	32.966	35.1901	35.087	35.2931	34.6776	34.5644	34.7909	35.6984	35.5722	35.8246	30.2801	30.1499	30.4103	29.9314	29.7841	30.0786	30.5814	30.4228	30.74
42	32.539	32.4473	32.6307	32.1105	32.0134	32.2076	32.9367	32.8232	33.0502	31.8283	31.7021	31.9544	31.4906	31.3599	31.6213	32.0059	31.8463	32.1655	34.3343	34.2317	34.437	33.818	33.7055	33.9306	34.8467	34.7211	34.9724	29.5117	29.3825	29.6409	29.1459	29.0004	29.2915	29.8283	29.6711	29.9856
43	31.7266	31.6353	31.8179	31.2954	31.199	31.3918	32.1261	32.0132	32.239	31.0369	30.9116	31.1623	30.6914	30.5616	30.8212	31.2204	31.062	31.3787	33.4853	33.383	33.5875	32.9687	32.8568	33.0806	33.998	33.8729	34.123	28.7578	28.6297	28.8859	28.3863	28.2424	28.5302	29.0781	28.9223	29.2339
44	30.914	30.8232	31.0048	30.4767	30.381	30.5725	31.3186	31.2063	31.4309	30.2302	30.106	30.3545	29.8611	29.7325	29.9896	30.437	30.28	30.5939	32.6436	32.5418	32.7454	32.1317	32.0205	32.243	33.1511	33.0266	33.2755	27.9982	27.8714	28.1249	27.6095	27.4675	27.7515	28.3337	28.1795	28.488
45	30.1144	30.024	30.2047	29.6674	29.5724	29.7624	30.5279	30.4162	30.6396	29.4386	29.3156	29.5616	29.0516	28.9244	29.1788	29.662	29.5066	29.8174	31.8024	31.701	31.9037	31.2817	31.1712	31.3923	32.3188	32.195	32.4426	27.2693	27.1439	27.3947	26.8711	26.731	27.0111	27.612	27.4594	27.7646
46	29.3191	29.2293	29.4089	28.8619	28.7676	28.9562	29.7421	29.631	29.8531	28.6615	28.5399	28.783	28.2591	28.1333	28.3848	28.8988	28.7452	29.0525	30.9658	30.865	31.0666	30.4342	30.3244	30.544	31.4933	31.3702	31.6164	26.5414	26.4176	26.6651	26.1344	25.9964	26.2723	26.8905	26.7397	27.0412
47	28.533	28.4438	28.6222	28.066	27.9725	28.1595	28.9648	28.8544	29.0752	27.8947	27.7748	28.0147	27.473	27.3489	27.5971	28.1505	27.9987	28.3023	30.1418	30.0416	30.242	29.6056	29.4965	29.7147	30.6736	30.5512	30.796	25.8176	25.6956	25.9395	25.3949	25.2592	25.5305	26.1801	26.0313	26.3289
48	27.7511	27.6626	27.8396	27.2805	27.1878	27.3731	28.1851	28.0754	28.2948	27.1442	27.0261	27.2623	26.7232	26.6008	26.8456	27.3955	27.2458	27.5453	29.313	29.2135	29.4125	28.773	28.6648	28.8813	29.8482	29.7266	29.9698	25.1086	24.9888	25.2285	24.6801	24.5469	24.8132	25.4741	25.3275	25.6207
49	26.9766	26.8888	27.0643	26.5025	26.4107	26.5943	27.4123	27.3034	27.5212	26.374	26.258	26.49	25.943	25.8226	26.0633	26.6332	26.4858	26.7806	28.49	28.3912	28.5888	27.9457	27.8382	28.0531	29.029	28.9083	29.1498	24.4182	24.3006	24.5359	23.9895	23.8589	24.1201	24.7806	24.6362	24.9249
50	26.207	26.12	26.2941	25.7284	25.6375	25.8194	26.6457	26.5375	26.7539	25.6116	25.4979	25.7253	25.1616	25.0435	25.2798	25.8883	25.7433	26.0333	27.6779	27.5799	27.7759	27.1321	27.0255	27.2387	28.2173	28.0974	28.3372	23.7229	23.6076	23.8381	23.2887	23.1609	23.4166	24.0878	23.9459	24.2297
51	25.4415	25.3552	25.5277	24.9509	24.8609	25.0409	25.8907	25.7833	25.9982	24.8772	24.7659	24.9886	24.4069	24.291	24.5229	25.1727	25.0301	25.3153	26.8624	26.7652	26.9596	26.3091	26.2034	26.4148	27.4087	27.2897	27.5277	23.0363	22.9235	23.149	22.5855	22.4605	22.7104	23.415	23.2756	23.5545
52	24.6812	24.5957	24.7667	24.1861	24.0969	24.2752	25.1331	25.0264	25.2398	24.1456	24.0366	24.2546	23.6519	23.5381	23.7656	24.4631	24.323	24.6033	26.0527	25.9563	26.1492	25.4971	25.3922	25.602	26.6	26.4819	26.7181	22.3553	22.2451	22.4654	21.9013	21.7793	22.0233	22.7337	22.5967	22.8707
53	23.9206	23.8358	24.0054	23.419	23.3307	23.5073	24.3771	24.2711	24.4831	23.419	23.3124	23.5257	22.9306	22.819	23.0422	23.7275	23.5899	23.8651	25.2413	25.1456	25.337	24.6766	24.5726	24.7806	25.7968	25.6796	25.9141	21.6748	21.5672	21.7823	21.2155	21.0964	21.3347	22.055	21.9205	22.1894
54	23.1685	23.0843	23.2527	22.6559	22.5683	22.7434	23.6344	23.5289	23.7398	22.6862	22.5819	22.7905	22.1889	22.0795	22.2984	23.0009	22.8658	23.136	24.4436	24.3486	24.5387	23.8709	23.7676	23.9742	25.0061	24.8897	25.1226	20.9981	20.893	21.1032	20.5226	20.4064	20.6388	21.3917	21.2596	21.5238
55	22.423	22.3393	22.5066	21.9084	21.8214	21.9953	22.8885	22.7836	22.9933	21.9742	21.8721	22.0764	21.4636	21.3561	21.5711	22.2994	22.1667	22.4322	23.648	23.5535	23.7425	23.074	22.9713	23.1766	24.2103	24.0946	24.326	20.3317	20.2289	20.4344	19.8565	19.743	19.97	20.7212	20.5915	20.851
56	21.6784	21.5951	21.7616	21.1618	21.0755	21.2482	22.1433	22.039	22.2476	21.257	21.1569	21.3571	20.7387	20.6331	20.8442	21.5871	21.4566	21.7176	22.8565	22.7625	22.9505	22.2841	22.182	22.3861	23.4151	23.3001	23.53	19.6629	19.5624	19.7635	19.1819	19.071	19.2929	20.0547	19.9271	20.1822
57	20.9399	20.857	21.0227	20.42	20.3341	20.5058	21.406	21.3021	21.5098	20.5239	20.4257	20.6221	19.9885	19.8848	20.0922	20.8693	20.7411	20.9975	22.0705	21.9769	22.1641	21.4954	21.3939	21.5969	22.63	22.5156	22.7443	19.0062	18.9076	19.1048	18.5244	18.4158	18.633	19.395	19.2694	19.5205
58	20.2103	20.1277	20.2929	19.6857	19.6002	19.7711	20.6789	20.5755	20.7823	19.8234	19.7269	19.92	19.2673	19.1652	19.3693	20.1872	20.0609	20.3135	21.2892	21.196	21.3825	20.7096	20.6086	20.8106	21.8518	21.738	21.9655	18.3586	18.2617	18.4555	17.8759	17.7695	17.9824	18.7443	18.6205	18.868
59	19.4813	19.3989	19.5636	18.955	18.87	19.04	19.9489	19.846	20.0518	19.1149	19.0198	19.2099	18.5521	18.4515	18.6527	19.4833	19.359	19.6076	20.5132	20.4202	20.6062	19.9261	19.8256	20.0266	21.0815	20.9684	21.1947	17.7056	17.6102	17.8009	17.2327	17.1282	17.3373	18.0775	17.9555	18.1994
60	18.759	18.6768	18.8412	18.2254	18.1408	18.31	19.2319	19.1294	19.3344	18.4038	18.3101	18.4975	17.8542	17.7549	17.9536	18.7574	18.6352	18.8796	19.7458	19.653	19.8386	19.1526	19.0526	19.2527	20.3184	20.2058	20.431	17.0584	16.9644	17.1524	16.5719	16.4692	16.6745	17.4406	17.3202	17.561
61	18.0422	17.9602	18.1242	17.5069	17.4226	17.5911	18.5139	18.4119	18.6159	17.7296	17.637	17.8222	17.1779	17.0796	17.2762	18.0833	17.9627	18.2039	18.9885	18.8959	19.0811	18.3944	18.2948	18.4941	19.559	19.447	19.671	16.4019	16.3091	16.4946	15.9133	15.8124	16.0142	16.7829	16.664	16.9017
62	17.3338	17.2519	17.4156	16.7957	16.7119	16.8796	17.8053	17.7038	17.9067	17.0652	16.9735	17.1569	16.5265	16.4291	16.624	17.4043	17.2854	17.5231	18.2313	18.1389	18.3237	17.6325	17.5334	17.7316	18.8042	18.6928	18.9156	15.7662	15.6745	15.858	15.2757	15.1763	15.3751	16.1449	16.0274	16.2624
63	16.6371	16.5554	16.7188	16.0987	16.0152	16.1821	17.1063	17.0054	17.2071	16.3793	16.2885	16.4701	15.8586	15.7621	15.9551	16.7007	16.5836	16.8177	17.4884	17.3961	17.5806	16.8884	16.7897	16.987	18.06	17.9492	18.1707	15.1453	15.0544	15.2363	14.6528	14.5548	14.7509	15.5223	15.4061	15.6385
64	15.9429	15.8615	16.0244	15.4012	15.3182	15.4842	16.4126	16.3125	16.5128	15.6987	15.6088	15.7887	15.1535	15.0581	15.2489	16.0416	15.9261	16.1572	16.7517	16.6596	16.8438	16.1525	16.0544	16.2506	17.3196	17.2095	17.4296	14.5203	14.4301	14.6104	14.0229	13.9262	14.1196	14.8984	14.7835	15.0133
65	15.2649	15.1837	15.3462	14.7256	14.6431	14.8082	15.7286	15.6292	15.8281	15.0227	14.9335	15.1118	14.4909	14.3965	14.5854	15.3521	15.2383	15.4659	16.031	15.9391	16.1229	15.4296	15.332	15.5271	16.5977	16.4884	16.7071	13.9132	13.8237	14.0027	13.4246	13.3291	13.5202	14.2785	14.1649	14.3921
66	14.5888	14.5077	14.6699	14.0563	13.9743	14.1384	15.042	14.9434	15.1407	14.3537	14.2653	14.4421	13.8276	13.7341	13.921	14.6764	14.5643	14.7885	15.3157	15.224	15.4075	14.7224	14.6254	14.8194	15.8701	15.7616	15.9787	13.3007	13.2119	13.3895	12.818	12.7236	12.9124	13.6566	13.5444	13.7689
67	13.9173	13.8365	13.9982	13.3858	13.3043	13.4673	14.3658	14.268	14.4636	13.7222	13.6343	13.8101	13.1809	13.0883	13.2734	14.0559	13.9451	14.1667	14.6013	14.5098	14.6928	14.0092	13.9129	14.1055	15.1504	15.0427	15.2581	12.6924	12.6043	12.7806	12.2144	12.1211	12.3076	13.0395	12.9286	13.1504
68	13.2596	13.1789	13.3403	12.7356	12.6546	12.8167	13.6964	13.5995	13.7933	13.0745	12.9872	13.1619	12.5226	12.4311	12.6141	13.4152	13.3058	13.5245	13.906	13.8147	13.9974	13.3257	13.23	13.4213	14.4388	14.332	14.5457	12.0946	12.007	12.1823	11.6217	11.5296	11.7138	12.4324	12.3228	12.5419
69	12.6052	12.5247	12.6857	12.0987	12.0181	12.1793	13.0206	12.9247	13.1166	12.452	12.3651	12.539	11.9507	11.8597	12.0417	12.746	12.6384	12.8536	13.2141	13.123	13.3052	12.6491	12.554	12.7441	13.7267	13.6208	13.8325	11.4955	11.4085	11.5826	11.0378	10.9468	11.1289	11.8146	11.7065	11.9226
70	11.9573	11.877	12.0377	11.4593	11.3793	11.5394	12.36	12.265	12.4551	11.8094	11.7231	11.8958	11.3173	11.2273	11.4073	12.0932	11.9873	12.1992	12.5276	12.4367	12.6185	11.9693	11.8749	12.0636	13.0289	12.9239	13.1339	10.9096	10.8231	10.9961	10.4633	10.3732	10.5533	11.2125	11.1059	11.3192
71	11.3264	11.2461	11.4067	10.8418	10.7621	10.9215	11.7117	11.6175	11.8059	11.2121	11.126	11.2983	10.772	10.6823	10.8618	11.4513	11.347	11.5557	11.8586	11.7678	11.9494	11.3115	11.2179	11.4052	12.3434	12.2392	12.4475	10.3338	10.2477	10.4199	9.89819	9.80917	9.9872	10.6223	10.517	10.7275
72	10.6986	10.6183	10.7789	10.2332	10.1538	10.3125	11.061	10.9677	11.1543	10.5815	10.4958	10.6672	10.2001	10.1109	10.2893	10.773	10.6706	10.8755	11.198	11.1074	11.2887	10.6663	10.5733	10.7593	11.6626	11.5594	11.7659	9.76002	9.67437	9.84567	9.34236	9.25428	9.43044	10.0267	9.92292	10.1304
73	10.0839	10.0036	10.1642	9.63076	9.55177	9.70975	10.4301	10.3375	10.5226	9.99127	9.90569	10.0769	9.60233	9.51398	9.69068	10.1885	10.0872	10.2899	10.5544	10.4637	10.645	10.0328	9.94045	10.1252	11.0033	10.9008	11.1058	9.191	9.10577	9.27622	8.79559	8.70841	8.88277	9.43393	9.33169	9.53616
74	9.49466	9.41407	9.57525	9.04856	8.96979	9.12734	9.8303	9.73824	9.92237	9.45209	9.3662	9.53798	9.04921	8.96133	9.13708	9.65973	9.55888	9.76058	9.92849	9.8378	10.0192	9.41613	9.32434	9.50792	10.3637	10.2618	10.4655	8.65677	8.57168	8.74186	8.27259	8.18612	8.35905	8.88623	8.7851	8.98737
75	8.91215	8.83127	8.99303	8.47897	8.40034	8.5576	9.231	9.13945	9.32256	8.88803	8.80207	8.97399	8.49704	8.40969	8.58439	9.08449	8.98461	9.18436	9.31676	9.22596	9.40757	8.82239	8.73107	8.91371	9.72863	9.62738	9.82988	8.12446	8.03952	8.2094	7.74668	7.66102	7.83234	8.34451	8.24446	8.44456
76	8.34165	8.26042	8.42289	7.92137	7.84284	7.99991	8.64418	8.55305	8.7353	8.33666	8.25055	8.42278	7.93403	7.8474	8.02067	8.54022	8.44101	8.63943	8.71483	8.62393	8.80573	8.23656	8.14575	8.32737	9.10556	9.00492	9.2062	7.60862	7.52373	7.69351	7.24729	7.16223	7.33235	7.81168	7.71268	7.91067
77	7.78414	7.70251	7.86577	7.38074	7.30222	7.45926	8.06637	7.97563	8.1571	7.82802	7.74136	7.91468	7.45161	7.3649	7.53832	8.00935	7.91068	8.10802	8.12548	8.03449	8.21647	7.66368	7.57341	7.75396	8.495	8.39495	8.59504	7.09916	7.01433	7.18398	6.75699	6.67251	6.84147	7.28088	7.18301	7.37874
78	7.24705	7.16493	7.32918	6.87519	6.79643	6.95396	7.498	7.40766	7.58834	7.27567	7.18905	7.36228	6.91993	6.83383	7.00604	7.44067	7.34309	7.53825	7.56096	7.46978	7.65214	7.1369	7.04679	7.22701	7.8915	7.79213	7.99087	6.61595	6.53099	6.70091	6.29749	6.21333	6.38165	6.77435	6.67743	6.87128
79	6.73302	6.65029	6.81575	6.37376	6.29485	6.45267	6.96975	6.87945	7.06005	6.79074	6.7035	6.87797	6.47018	6.3838	6.55656	6.92745	6.83037	7.02454	7.02379	6.93229	7.11528	6.61299	6.52321	6.70277	7.33798	7.23885	7.43712	6.13807	6.05308	6.22307	5.8288	5.74523	5.91236	6.28701	6.19091	6.38312
80	6.23385	6.15053	6.31716	5.89658	5.81742	5.97575	6.44904	6.35885	6.53922	6.29358	6.20605	6.3811	5.95981	5.87414	6.04548	6.43845	6.34165	6.53524	6.50026	6.40852	6.592	6.12268	6.03303	6.21234	6.78096	6.68233	6.87958	5.68449	5.59932	5.76966	5.38484	5.30174	5.46795	5.82422	5.72874	5.91969
81	5.75497	5.67105	5.83889	5.43393	5.35456	5.51331	5.95284	5.86266	6.04303	5.84276	5.75452	5.93101	5.53171	5.4458	5.61761	5.97009	5.87344	6.06673	5.9981	5.90612	6.09007	5.6429	5.5535	5.7323	6.25424	6.15598	6.3525	5.2441	5.1588	5.3294	4.95028	4.86774	5.03282	5.3769	5.28203	5.47178
82	5.29832	5.21378	5.38285	5.00157	4.92184	5.08131	5.47308	5.38293	5.56323	5.3844	5.29582	5.47298	5.08077	4.99525	5.1663	5.50502	5.40871	5.60132	5.52334	5.43106	5.61561	5.19034	5.10111	5.27957	5.75582	5.65781	5.85382	4.82276	4.73733	4.90818	4.56421	4.48173	4.6467	4.92783	4.83389	5.02177
83	4.85535	4.77036	4.94034	4.59014	4.51005	4.67023	5.00319	4.91328	5.09309	4.9929	4.90318	5.08262	4.69105	4.60518	4.77693	5.10962	5.01269	5.20656	5.05789	4.96559	5.1502	4.75652	4.66753	4.84552	5.26055	5.16317	5.35794	4.41152	4.32616	4.49688	4.19496	4.11253	4.2774	4.4871	4.39435	4.57986
84	4.44088	4.35538	4.52638	4.1899	4.10966	4.27013	4.57525	4.48526	4.66524	4.56548	4.47563	4.65533	4.24795	4.16312	4.33278	4.69118	4.59435	4.78802	4.62151	4.52914	4.71388	4.33372	4.24522	4.42221	4.80901	4.71192	4.90611	4.04204	3.95637	4.12771	3.85206	3.76951	3.93462	4.09961	4.00738	4.19185
85	4.05472	3.96866	4.14078	3.8256	3.745	3.9062	4.17037	4.08033	4.26042	4.2082	4.11726	4.29914	3.92359	3.83786	4.00933	4.31161	4.21446	4.40877	4.21453	4.12205	4.30701	3.96139	3.87289	4.0499	4.37209	4.27553	4.46866	3.69021	3.60431	3.77611	3.49625	3.41429	3.57821	3.74806	3.65599	3.84014
86	3.6819	3.59557	3.76823	3.47967	3.39883	3.56051	3.77749	3.68769	3.86729	3.84324	3.75182	3.93466	3.61307	3.52642	3.69972	3.91232	3.81578	4.00886	3.82913	3.73668	3.92157	3.60422	3.51589	3.69255	3.96315	3.86713	4.05918	3.33997	3.25437	3.42557	3.16663	3.08524	3.24801	3.38578	3.29467	3.47689
87	3.34644	3.25958	3.4333	3.15849	3.07741	3.23957	3.43044	3.34042	3.52045	3.51999	3.4276	3.61239	3.30681	3.21949	3.39413	3.57741	3.48043	3.67439	3.47074	3.37834	3.56315	3.26579	3.17779	3.35379	3.58772	3.49211	3.68334	3.04414	2.95804	3.13024	2.87705	2.79581	2.9583	3.08532	2.99409	3.17654
88	3.02482	2.93774	3.1119	2.86582	2.78437	2.94727	3.0903	3.00057	3.18004	3.15092	3.05941	3.24243	2.94798	2.86199	3.03396	3.20467	3.10893	3.30042	3.14125	3.04883	3.23366	2.96443	2.87642	3.05245	3.23755	3.1424	3.33271	2.74873	2.66275	2.8347	2.61673	2.53539	2.69807	2.77179	2.68148	2.86209
89	2.72787	2.64061	2.81513	2.60421	2.52212	2.68631	2.77321	2.68389	2.86253	2.81393	2.72327	2.90459	2.64939	2.56376	2.73503	2.85009	2.75594	2.94423	2.82561	2.73356	2.91766	2.68363	2.59562	2.77163	2.89944	2.80523	2.99365	2.4958	2.4093	2.58231	2.40275	2.32036	2.48513	2.5006	2.41059	2.59061
90	2.46108	2.37344	2.54872	2.35337	2.2709	2.43585	2.49792	2.40847	2.58737	2.50138	2.41175	2.59102	2.32437	2.24085	2.40788	2.54361	2.45044	2.63679	2.53975	2.44794	2.63155	2.41156	2.32401	2.4991	2.60465	2.51087	2.69843	2.27703	2.18937	2.36469	2.21586	2.1318	2.29993	2.2685	2.17803	2.35897
91	2.20968	2.12189	2.29747	2.10867	2.02633	2.191	2.2427	2.1532	2.33221	2.2318	2.14261	2.32099	2.08214	1.99871	2.16557	2.26111	2.16897	2.35325	2.27872	2.18713	2.37032	2.14891	2.06237	2.23545	2.34227	2.24858	2.43596	2.04901	1.96114	2.13688	2.00972	1.92505	2.09439	2.03406	1.94391	2.12422
92	1.97004	1.88249	2.05758	1.88497	1.80278	1.96716	1.99593	1.9069	2.08496	1.94411	1.85725	2.03097	1.78152	1.70168	1.86136	1.97882	1.88885	2.06878	2.04161	1.95011	2.13312	1.93586	1.84917	2.02255	2.09181	1.99857	2.18505	1.81991	1.73272	1.90709	1.78671	1.70282	1.8706	1.80536	1.71615	1.89458
93	1.75428	1.66681	1.84175	1.68746	1.60501	1.76991	1.77294	1.68426	1.86161	1.72575	1.63935	1.81216	1.57528	1.4962	1.65436	1.75464	1.66536	1.84392	1.81776	1.72659	1.90893	1.73846	1.65153	1.82539	1.85557	1.76307	1.94807	1.6207	1.53368	1.70772	1.59218	1.50857	1.67579	1.60639	1.51757	1.6952
94	1.54934	1.46228	1.6364	1.48024	1.39883	1.56165	1.56843	1.48006	1.6568	1.53373	1.44728	1.62018	1.34953	1.2735	1.42557	1.57288	1.48282	1.66293	1.60738	1.51673	1.69803	1.53413	1.44798	1.62027	1.64087	1.54895	1.73279	1.42362	1.33757	1.50967	1.3853	1.30361	1.46699	1.41448	1.32657	1.5024
95	1.35722	1.2707	1.44373	1.27613	1.19681	1.35545	1.38083	1.29255	1.46912	1.33072	1.24575	1.41569	1.186	1.11104	1.26096	1.35631	1.26827	1.44436	1.40637	1.31654	1.4962	1.31764	1.23409	1.40119	1.44512	1.35344	1.5368	1.25261	1.16683	1.3384	1.19284	1.11364	1.27203	1.25188	1.16376	1.34001
96	1.18945	1.10237	1.27652	1.1501	1.06845	1.23174	1.19909	1.111	1.28718	1.18192	1.09544	1.26841	1.09561	1.01705	1.17416	1.18826	1.09978	1.27674	1.22978	1.13968	1.31987	1.18018	1.09465	1.26571	1.25225	1.16111	1.34339	1.09592	1.00984	1.18199	1.0767	0.995546	1.15785	1.08652	0.998773	1.17426
97	0.993411	0.90806	1.07876	0.971818	0.891016	1.05262	0.998567	0.912478	1.08466	0.965302	0.882767	1.04784	0.937114	0.858733	1.01549	0.95823	0.874892	1.04157	1.0236	0.935626	1.11158	0.97984	0.89655	1.06313	1.04288	0.953893	1.13186	0.927117	0.841733	1.0125	0.939015	0.856641	1.02139	0.913966	0.827424	1.00051
98	0.78123	0.699348	0.863111	0.759727	0.682626	0.836829	0.785817	0.703233	0.868401	0.780044	0.699574	0.860513	0.698197	0.627855	0.768539	0.784908	0.7026	0.867216	0.796851	0.713289	0.880413	0.748232	0.670557	0.825908	0.815094	0.730315	0.899873	0.733928	0.651383	0.816473	0.774662	0.691687	0.857638	0.716821	0.634028	0.799613
99	0.500948	0.431849	0.570047	0.487795	0.42217	0.553421	0.50417	0.434573	0.573766	0.544963	0.472027	0.617899	0.552625	0.479879	0.625371	0.536384	0.463569	0.6092	0.506695	0.436681	0.576709	0.473056	0.408114	0.537998	0.519046	0.448015	0.590077	0.46133	0.392956	0.529704	0.468301	0.401509	0.535092	0.454358	0.385406	0.52331
100	0.152475	0.125203	0.179747	0.132353	0.109993	0.154713	0.156031	0.127971	0.184092	0.180026	0.147733	0.212319	0.131462	0.109366	0.153559	0.18677	0.152613	0.220928	0.150173	0.123516	0.176831	0.133287	0.110559	0.156014	0.154555	0.127234	0.181876	0.142728	0.115278	0.170178	0.128303	0.105212	0.151394	0.14313	0.114869	0.17139

## Sheet: MO
Life expectancy without problems in mobility for the Belgian population aged 15 years and older in 2018, by age, sex, and region.
	BELGIUM									BRUSSELS									FLANDERS									WALLONIA
	Both			Male			Female			Both			Male			Female			Both			Male			Female			Both			Male			Female
Age	mean	lwr	upr	mean	lwr	upr	mean	lwr	upr	mean	lwr	upr	mean	lwr	upr	mean	lwr	upr	mean	lwr	upr	mean	lwr	upr	mean	lwr	upr	mean	lwr	upr	mean	lwr	upr	mean	lwr	upr
15	53.0596	51.3252	54.7941	53.2201	51.3397	55.1005	52.9043	51.072	54.7366	51.7552	49.6853	53.8251	52.0308	49.8705	54.1911	51.4665	49.2724	53.6606	54.9346	52.9466	56.9225	55.0851	53.0175	57.1528	54.7843	52.6652	56.9035	50.0369	47.7917	52.2822	50.1017	47.7052	52.4983	49.9866	47.6863	52.287
16	52.156	50.4931	53.8188	52.3068	50.4978	54.1157	52.0103	50.245	53.7756	50.8709	48.8636	52.8781	51.1292	49.0338	53.2246	50.5982	48.4629	52.7334	54.0263	52.1036	55.9491	54.1694	52.168	56.1708	53.8837	51.8258	55.9415	49.1349	46.9626	51.3072	49.1893	46.8673	51.5112	49.0948	46.8643	51.3253
17	51.2517	49.6539	52.8496	51.393	49.6492	53.1368	51.1155	49.4108	52.8203	49.992	48.0413	51.9428	50.2332	48.1967	52.2697	49.7353	47.6529	51.8178	53.1184	51.2548	54.982	53.2534	51.3123	55.1944	52.984	50.9817	54.9864	48.2295	46.1248	50.3342	48.2747	46.0223	50.5271	48.1982	46.0323	50.364
18	50.346	48.8066	51.8854	50.4786	48.7938	52.1634	50.2183	48.5679	51.8687	49.0988	47.1995	50.9982	49.3348	47.3517	51.3178	48.8458	46.812	50.8796	52.2081	50.3981	54.0182	52.3351	50.4489	54.2212	52.0819	50.1298	54.034	47.3273	45.2849	49.3696	47.3623	45.1744	49.5502	47.3058	45.1993	49.4124
19	49.4388	47.9517	50.9259	49.5614	47.9298	51.1931	49.3211	47.7191	50.923	48.1957	46.3429	50.0485	48.4192	46.4851	50.3532	47.9539	45.9638	49.9439	51.2995	49.5376	53.0614	51.4178	49.5813	53.2544	51.1822	49.2752	53.0891	46.4218	44.437	48.4066	46.4458	44.318	48.5736	46.4112	44.3592	48.4632
20	48.5384	47.0977	49.9791	48.6583	47.074	50.2426	48.4232	46.8642	49.9821	47.3048	45.4933	49.1163	47.523	45.6326	49.4134	47.0669	45.116	49.0178	50.3917	48.6731	52.1102	50.5043	48.7124	52.2961	50.2801	48.4139	52.1463	45.5302	43.5978	47.4626	45.5566	43.4833	47.6299	45.5165	43.5147	47.5184
21	47.6363	46.2367	49.0359	47.7596	46.2175	49.3017	47.5171	45.9966	49.0376	46.4081	44.6338	48.1824	46.6245	44.7735	48.4754	46.1706	44.2552	48.086	49.4845	47.8049	51.1642	49.5995	47.8477	51.3513	49.3703	47.5412	51.1993	44.6347	42.7508	46.5187	44.6678	42.6451	46.6905	44.6136	42.6583	46.5689
22	46.7289	45.366	48.0918	46.8463	45.3425	48.3501	46.6156	45.129	48.1021	45.5121	43.7712	47.2529	45.7298	43.9145	47.545	45.2723	43.3891	47.1555	48.5764	46.9319	50.2208	48.6831	46.9681	50.3981	48.4706	46.6749	50.2664	43.7259	41.8874	45.5644	43.7545	41.78	45.7289	43.7089	41.7966	45.6211
23	45.8255	44.4953	47.1558	45.9418	44.4723	47.4113	45.713	44.2569	47.1691	44.617	42.9065	46.3275	44.8265	43.0442	46.6089	44.3844	42.5301	46.2387	47.6711	46.0586	49.2836	47.7805	46.0986	49.4624	47.5625	45.7976	49.3275	42.8236	41.0271	44.62	42.8477	40.9182	44.7772	42.8107	40.9382	44.6832
24	44.9163	43.6156	46.217	45.0287	43.5907	46.4668	44.8075	43.379	46.2359	43.7164	42.0339	45.399	43.9149	42.1632	45.6666	43.494	41.6665	45.3215	46.7564	45.1737	48.339	46.8633	45.2125	48.5141	46.6502	44.914	48.3865	41.9212	40.1641	43.6783	41.9418	40.0546	43.829	41.9114	40.0761	43.7467
25	44.0114	42.7376	45.2852	44.1227	42.7135	45.532	43.9035	42.5004	45.3066	42.811	41.1547	44.4673	43.0013	41.2783	44.7242	42.596	40.7938	44.3983	45.8452	44.2902	47.4002	45.9514	44.3295	47.5734	45.74	44.0307	47.4492	41.0276	39.3073	42.7478	41.049	39.2014	42.8966	41.0165	39.2161	42.8169
26	43.103	41.8543	44.3516	43.2097	41.8276	44.5918	42.9997	41.6203	44.3791	41.9015	40.27	43.533	42.0858	40.39	43.7815	41.6922	39.9141	43.4703	44.9323	43.4036	46.4609	45.0319	43.4375	46.6262	44.8338	43.1501	46.5176	40.1285	38.4436	41.8135	40.1487	38.3393	41.9581	40.1183	38.3514	41.8853
27	42.1942	40.9695	43.4189	42.3012	40.9448	43.6576	42.0906	40.7341	43.4471	40.9971	39.3891	42.605	41.173	39.5032	42.8428	40.7954	39.0403	42.5505	44.0199	42.5166	45.5232	44.1193	42.5513	45.6873	43.9219	42.2632	45.5806	39.2254	37.5746	40.8762	39.2499	37.4773	41.0226	39.2105	37.4761	40.9449
28	41.2839	40.0824	42.4853	41.3885	40.0572	42.7198	41.1827	39.8484	42.5169	40.0879	38.503	41.6727	40.2552	38.6107	41.8996	39.8941	38.1617	41.6265	43.1062	41.6277	44.5847	43.2038	41.6616	44.746	43.0102	41.3761	44.6443	38.322	36.7043	39.9398	38.3456	36.6088	40.0823	38.3078	36.6048	40.0108
29	40.3743	39.1959	41.5527	40.4775	39.1708	41.7842	40.2745	38.9624	41.5866	39.1781	37.616	40.7403	39.3366	37.7171	40.9562	38.9925	37.2824	40.7026	42.192	40.7382	43.6459	42.2898	40.7729	43.8067	42.096	40.4864	43.7055	37.422	35.8365	39.0076	37.4445	35.7427	39.1463	37.4086	35.7361	39.0812
30	39.4628	38.3075	40.6181	39.561	38.279	40.843	39.3681	38.0782	40.658	38.2685	36.7288	39.8082	38.4144	36.8195	40.0093	38.0946	36.4065	39.7827	41.2796	39.8503	42.709	41.3735	39.8819	42.8651	41.1878	39.6025	42.773	36.5136	34.96	38.0673	36.5325	34.8654	38.1996	36.5037	34.8614	38.1461
31	38.5575	37.4255	39.6896	38.658	37.4004	39.9155	38.4606	37.1933	39.7278	37.3611	35.8437	38.8786	37.5	35.9293	39.0707	37.1937	35.5277	38.8596	40.37	38.9652	41.7749	40.4661	38.9994	41.9328	40.2763	38.7157	41.8369	35.6181	34.0954	37.1409	35.6429	34.009	37.2769	35.6019	33.9891	37.2146
32	37.6541	36.5456	38.7625	37.7557	36.5227	38.9886	37.556	36.3116	38.8003	36.4687	34.9728	37.9647	36.6008	35.0534	38.1481	36.3075	34.6629	37.9521	39.4579	38.0777	40.8381	39.5553	38.1136	40.9969	39.363	37.8273	40.8988	34.7256	33.233	36.2182	34.7546	33.1531	36.3562	34.7049	33.1212	36.2887
33	36.752	35.6674	37.8365	36.8501	35.642	38.0581	36.6573	35.4361	37.8786	35.5725	34.098	37.047	35.6993	34.175	37.2235	35.416	33.793	37.0391	38.5452	37.1897	39.9007	38.6358	37.2195	40.0522	38.4573	36.9461	39.9685	33.8397	32.3764	35.303	33.8709	32.3009	35.4409	33.8166	32.2609	35.3723
34	35.8518	34.7913	36.9124	35.9419	34.759	37.1249	35.7652	34.5671	36.9633	34.6654	33.2124	36.1183	34.7808	33.28	36.2816	34.5195	32.918	36.1211	37.6425	36.3111	38.9739	37.7255	36.3338	39.1171	37.5626	36.0755	39.0498	32.9489	31.5143	34.3835	32.973	31.4343	34.5117	32.9327	31.4041	34.4612
35	34.953	33.9164	35.9896	35.0378	33.8797	36.1959	34.8716	33.6968	36.0465	33.7709	32.3384	35.2033	33.8819	32.4031	35.3607	33.6289	32.0482	35.2097	36.7299	35.4225	38.0372	36.8048	35.4378	38.1718	36.6583	35.1952	38.1214	32.0724	30.665	33.4799	32.0956	30.5863	33.6048	32.0571	30.5545	33.5597
36	34.0584	33.0452	35.0715	34.1399	33.0061	35.2738	33.9801	32.8281	35.1321	32.8788	31.4659	34.2917	32.9882	31.5304	34.446	32.7379	31.1773	34.2986	35.8302	34.5457	37.1147	35.9026	34.5589	37.2464	35.7613	34.3214	37.2013	31.1869	29.8058	32.5681	31.2051	29.7247	32.6855	31.1761	29.6987	32.6535
37	33.1726	32.1819	34.1634	33.2502	32.1396	34.3608	33.0982	31.9682	34.2283	32.0053	30.6102	33.4004	32.1043	30.6661	33.5425	31.8742	30.3315	33.4168	34.9315	33.6688	36.1942	35.0026	33.6811	36.3241	34.8641	33.4464	36.2818	30.3192	28.9622	31.6763	30.3319	28.878	31.7857	30.3137	28.8595	31.768
38	32.2889	31.3193	33.2585	32.3628	31.2744	33.4513	32.218	31.1088	33.3271	31.1266	29.7483	32.5049	31.2159	29.7964	32.6355	31.0044	29.4791	32.5297	34.035	32.7927	35.2773	34.104	32.8035	35.4044	33.9699	32.5732	35.3665	29.4564	28.1216	30.7912	29.4657	28.0366	30.8948	29.454	28.0214	30.8866
39	31.4094	30.4593	32.3595	31.4825	30.4147	32.5503	31.3391	30.2495	32.4286	30.2601	28.8968	31.6233	30.3532	28.95	31.7564	30.1332	28.6242	31.6421	33.1423	31.9188	34.3657	33.2085	31.9277	34.4893	33.08	31.7029	34.4571	28.5956	27.2815	29.9098	28.6055	27.1993	30.0117	28.5922	27.1801	30.0043
40	30.5414	29.6089	31.4739	30.6094	29.5607	31.6581	30.476	29.4042	31.5478	29.4037	28.054	30.7533	29.4856	28.0981	30.8732	29.2873	27.7925	30.782	32.2502	31.0442	33.4562	32.3117	31.0494	33.574	32.1928	30.834	33.5516	27.7651	26.4687	29.0614	27.7719	26.3859	29.1578	27.7642	26.3698	29.1585
41	29.6767	28.7602	30.5932	29.7381	28.7072	30.769	29.6175	28.5621	30.673	28.5449	27.2083	29.8816	28.6165	27.244	29.989	28.4382	26.9573	29.9191	31.366	30.1761	32.5559	31.4254	30.1803	32.6705	31.3108	29.9691	32.6525	26.933	25.6535	28.2124	26.9278	25.5617	28.294	26.9433	25.5656	28.321
42	28.8196	27.9175	29.7217	28.8709	27.8567	29.8852	28.7702	27.7296	29.8108	27.6959	26.3714	29.0203	27.7561	26.3981	29.114	27.5997	26.1319	29.0674	30.4866	29.3118	31.6614	30.5386	29.3102	31.7671	30.4388	29.113	31.7645	26.1126	24.849	27.3762	26.0937	24.7464	27.441	26.1358	24.7739	27.4978
43	27.9756	27.0866	28.8647	28.0226	27.0237	29.0216	27.93	26.9033	28.9567	26.8683	25.5554	28.1813	26.9237	25.5793	28.2682	26.7758	25.3207	28.2308	29.6147	28.4544	30.7749	29.6625	28.4502	30.8747	29.571	28.2608	30.8812	25.3113	24.0628	26.5598	25.288	23.9581	26.6178	25.338	23.9916	26.6843
44	27.1351	26.2585	28.0117	27.1743	26.1903	28.1583	27.0966	26.0832	28.1101	26.0304	24.7302	27.3305	26.0665	24.7377	27.3953	25.9569	24.5152	27.3987	28.7512	27.6054	29.8969	28.7993	27.6032	29.9954	28.707	27.4124	30.0015	24.5122	23.2794	25.7449	24.4733	23.1621	25.7844	24.5532	23.2227	25.8837
45	26.3101	25.4454	27.1748	26.338	25.3688	27.3072	26.2823	25.2814	27.2831	25.2088	23.9221	26.4955	25.2306	23.9179	26.5433	25.1491	23.7213	26.5768	27.8903	26.7598	29.0208	27.9265	26.7479	29.1051	27.858	26.5791	29.1369	23.748	22.5306	24.9654	23.6998	22.4065	24.9931	23.7968	22.4822	25.1114
46	25.4935	24.6408	26.3461	25.5094	24.5552	26.4636	25.4771	24.4889	26.4653	24.4036	23.1313	25.6759	24.4129	23.1174	25.7085	24.3555	22.9427	25.7682	27.0362	25.9219	28.1504	27.0585	25.8986	28.2183	27.0176	25.7551	28.2801	22.9933	21.7928	24.1938	22.9357	21.6616	24.2098	23.0499	21.7528	24.347
47	24.6898	23.8496	25.53	24.6938	23.7551	25.6325	24.6845	23.7093	25.6597	23.6116	22.3553	24.8679	23.6049	22.3282	24.8815	23.579	22.1823	24.9756	26.1959	25.0991	27.2927	26.2101	25.0701	27.3501	26.1852	24.9402	27.4301	22.2513	21.0695	23.4331	22.1775	20.9246	23.4304	22.3223	21.0441	23.6005
48	23.8949	23.068	24.7218	23.8923	22.9698	24.8149	23.8953	22.9339	24.8566	22.8379	21.5991	24.0768	22.8324	21.5753	24.0895	22.8019	21.4236	24.1801	25.3547	24.2772	26.4321	25.3614	24.2433	26.4796	25.351	24.1254	26.5767	21.5314	20.3698	22.693	21.4496	20.2188	22.6804	21.6082	20.3507	22.8656
49	23.1116	22.2989	23.9244	23.1026	22.1971	24.0081	23.1174	22.1706	24.0641	22.0527	20.8344	23.271	22.0387	20.8049	23.2725	22.0238	20.6664	23.3812	24.5219	23.4655	25.5783	24.5208	23.4264	25.6152	24.5256	23.3207	25.7306	20.8364	19.6963	21.9765	20.7513	19.5434	21.9591	20.914	19.6789	22.1491
50	22.338	21.5402	23.1358	22.3215	21.4339	23.209	22.3501	21.4185	23.2817	21.2791	20.0829	22.4753	21.2491	20.0407	22.4575	21.2654	19.9296	22.6011	23.702	22.6679	24.736	23.6959	22.6265	24.7654	23.71	22.5268	24.8933	20.1458	19.0295	21.2621	20.0524	18.87	21.2348	20.2293	19.0184	21.4402
51	21.5727	20.7904	22.355	21.5424	20.6736	22.4112	21.5975	20.6813	22.5137	20.5338	19.3599	21.7077	20.4871	19.3043	21.6698	20.536	19.2217	21.8503	22.8829	21.8725	23.8932	22.8667	21.824	23.9094	22.9005	21.74	24.061	19.4703	18.3789	20.5618	19.3591	18.2037	20.5145	19.5692	18.383	20.7555
52	20.8166	20.0499	21.5833	20.7792	19.9291	21.6292	20.8473	19.9467	21.7478	19.7955	18.6445	20.9466	19.7297	18.5736	20.8858	19.8161	18.5237	21.1086	22.0722	21.086	23.0585	22.0508	21.0352	23.0665	22.0943	20.957	23.2316	18.8062	17.7402	19.8722	18.6888	17.5603	19.8173	18.9083	17.7479	20.0687
53	20.0645	19.3131	20.8158	20.0186	19.1872	20.85	20.1023	19.2171	20.9875	19.066	17.9377	20.1944	19.0055	17.8745	20.1365	19.0795	17.8103	20.3487	21.2637	20.3016	22.2258	21.2316	20.2434	22.2197	21.296	20.1816	22.4104	18.1478	17.1073	19.1883	18.0229	16.9214	19.1243	18.2548	17.1202	19.3893
54	19.3232	18.5863	20.0602	19.2656	18.4522	20.079	19.3718	18.5009	20.2427	18.3357	17.2298	19.4416	18.2689	17.1635	19.3743	18.3544	17.1075	19.6012	20.4702	19.531	21.4094	20.4289	19.4672	21.3907	20.511	19.4184	21.6036	17.4969	16.4811	18.5128	17.3555	16.281	18.43	17.6178	16.5077	18.7279
55	18.5909	17.867	19.3147	18.5298	17.733	19.3266	18.6416	17.7843	19.499	17.6264	16.5407	18.7121	17.5504	16.4687	18.6321	17.653	16.426	18.8799	19.6818	18.7642	20.5994	19.6376	18.7007	20.5744	19.7249	18.6533	20.7965	16.8578	15.8648	17.8507	16.7148	15.6647	17.7648	16.9776	15.8911	18.0641
56	17.8623	17.1503	18.5744	17.7984	17.0171	18.5798	17.9146	17.0698	18.7594	16.9167	15.8499	17.9835	16.8365	15.777	17.896	16.9465	15.7386	18.1543	18.9001	18.0023	19.7979	18.856	17.9422	19.7698	18.9421	17.8901	19.9941	16.219	15.2474	17.1906	16.0698	15.0431	17.0965	16.3424	15.2778	17.407
57	17.1415	16.4398	17.8433	17.0743	16.307	17.8415	17.1963	16.3627	18.0299	16.1981	15.1492	17.247	16.1064	15.0686	17.1442	16.239	15.0491	17.429	18.1261	17.246	19.0061	18.0791	17.1865	18.9717	18.1704	17.1361	19.2047	15.5917	14.6388	16.5445	15.4414	14.4354	16.4475	15.7137	14.6688	16.7587
58	16.4305	15.7375	17.1235	16.3595	15.6049	17.114	16.4881	15.6643	17.312	15.5089	14.4744	16.5434	15.4038	14.3843	16.4233	15.5625	14.3868	16.7382	17.3591	16.4947	18.2235	17.3082	16.4348	18.1816	17.407	16.3884	18.4255	14.9727	14.036	15.9095	14.8223	13.8344	15.8101	15.0926	14.0649	16.1204
59	15.7222	15.0368	16.4075	15.6506	14.9076	16.3935	15.7795	14.9648	16.5942	14.8168	13.7953	15.8383	14.71	13.7067	15.7132	14.8722	13.7106	16.0339	16.5995	15.7487	17.4503	16.5428	15.6866	17.3989	16.6527	15.6482	17.6571	14.3498	13.4274	15.2722	14.2087	13.2369	15.1804	14.4584	13.4469	15.47
60	15.0214	14.3427	15.7002	14.9452	14.2131	15.6773	15.0828	14.2761	15.8894	14.1262	13.1163	15.136	14.0337	13.0441	15.0233	14.1684	13.0209	15.316	15.8499	15.0108	16.689	15.7891	14.9483	16.6299	15.9067	14.9147	16.8987	13.7318	12.8216	14.6419	13.5815	12.6251	14.5378	13.8477	12.8491	14.8464
61	14.3272	13.6544	14.9999	14.2516	13.5296	14.9736	14.3871	13.5884	15.1859	13.4672	12.4658	14.4687	13.378	12.3996	14.3564	13.507	12.3694	14.6446	15.1114	14.2824	15.9404	15.0515	14.224	15.879	15.1665	14.1861	16.147	13.1062	12.2074	14.005	12.9569	12.0146	13.8991	13.22	12.234	14.2059
62	13.6416	12.9746	14.3086	13.5665	12.8542	14.2787	13.7005	12.9093	14.4917	12.8191	11.8248	13.8135	12.7453	11.7757	13.7148	12.8451	11.7172	13.9729	14.3761	13.5564	15.1958	14.3142	13.4994	15.129	14.433	13.4634	15.4025	12.4974	11.6077	13.387	12.3502	11.4199	13.2804	12.6073	11.6321	13.5825
63	12.9676	12.3061	13.629	12.8952	12.1924	13.5981	13.0234	12.2398	13.8071	12.1584	11.172	13.1447	12.1034	11.1432	13.0636	12.1687	11.0521	13.2854	13.6554	12.8441	14.4667	13.5947	12.7914	14.398	13.7107	12.7514	14.6701	11.9003	11.0184	12.7822	11.7559	10.8364	12.6755	12.0064	11.0404	12.9723
64	12.2979	11.6425	12.9532	12.2263	11.5335	12.919	12.3528	11.5771	13.1285	11.5056	10.527	12.4842	11.4371	10.4885	12.3857	11.5289	10.4206	12.6371	12.9429	12.1398	13.746	12.8853	12.0931	13.6776	12.995	12.0459	13.944	11.3004	10.4264	12.1743	11.1569	10.2485	12.0653	11.4046	10.4478	12.3613
65	11.6434	10.9942	12.2925	11.5775	10.8946	12.2604	11.6923	10.9248	12.4597	10.8604	9.88979	11.8311	10.8072	9.86803	11.7463	10.8716	9.77451	11.9688	12.2464	11.4512	13.0417	12.1898	11.4084	12.9712	12.2971	11.3579	13.2362	10.7153	9.84837	11.5822	10.5842	9.68533	11.4831	10.8066	9.85903	11.7541
66	10.9935	10.3512	11.6357	10.9366	10.2641	11.6092	11.0333	10.2751	11.7915	10.2252	9.26286	11.1876	10.181	9.25204	11.1099	10.2295	9.1433	11.3157	11.5581	10.771	12.3452	11.5104	10.7395	12.2813	11.5994	10.6712	12.5276	10.1274	9.26848	10.9864	10.0064	9.11819	10.8946	10.2087	9.271	11.1463
67	10.3508	9.71615	10.9855	10.2981	9.63684	10.9594	10.3863	9.63763	11.1349	9.62195	8.6662	10.5777	9.57186	8.65285	10.4909	9.63157	8.55314	10.71	10.8749	10.0968	11.6531	10.8303	10.071	11.5896	10.9127	9.99587	11.8296	9.54506	8.69446	10.3956	9.43294	8.55603	10.3098	9.61687	8.68943	10.5443
68	9.72274	9.09563	10.3498	9.67908	9.02879	10.3294	9.74915	9.01038	10.4879	9.01313	8.06607	9.96019	8.95963	8.05237	9.86689	9.02606	7.95789	10.0942	10.2111	9.44159	10.9805	10.1774	9.4288	10.926	10.2377	9.33263	11.1429	8.97338	8.13127	9.8155	8.87048	8.00502	9.73594	9.0357	8.11857	9.95282
69	9.10203	8.48288	9.72119	9.07424	8.43486	9.71362	9.11333	8.38541	9.84125	8.42819	7.48901	9.36737	8.41455	7.51373	9.31536	8.40897	7.35446	9.46347	9.55521	8.79501	10.3154	9.53452	8.79694	10.2721	9.56901	8.67658	10.4614	8.40436	7.57168	9.23705	8.31783	7.46416	9.17151	8.45105	7.54589	9.35621
70	8.49176	7.88057	9.10294	8.47225	7.84434	9.10015	8.49492	7.77746	9.21238	7.837	6.90828	8.76573	7.83215	6.94338	8.72093	7.81129	6.77032	8.85226	8.90965	8.15912	9.66018	8.89446	8.16881	9.6201	8.91785	8.03803	9.79768	7.84936	7.02602	8.67271	7.77578	6.93417	8.61739	7.88296	6.98944	8.77649
71	7.89997	7.29602	8.50392	7.89167	7.2743	8.50904	7.89254	7.1851	8.59998	7.28393	6.36313	8.20473	7.31726	6.43452	8.2	7.23003	6.2029	8.25715	8.28367	7.54239	9.02495	8.27667	7.56225	8.99108	8.2835	7.41623	9.15076	7.30681	6.49286	8.12075	7.24503	6.4157	8.07435	7.32923	6.44726	8.2112
72	7.31766	6.72071	7.91462	7.32352	6.71623	7.93082	7.29726	6.6001	7.99441	6.71821	5.80912	7.6273	6.79116	5.91741	7.66491	6.63652	5.62789	7.64516	7.67145	6.93943	8.40348	7.67444	6.97101	8.37787	7.66168	6.80736	8.516	6.77177	5.96787	7.57567	6.72594	5.90908	7.54281	6.77901	5.90988	7.64813
73	6.75256	6.16164	7.34348	6.76652	6.16883	7.3642	6.72468	6.03657	7.4128	6.18812	5.28836	7.08787	6.25607	5.39451	7.11762	6.11222	5.11458	7.10986	7.07963	6.3562	7.80307	7.08787	6.3951	7.78064	7.06429	6.22199	7.90659	6.24706	5.45362	7.0405	6.21902	5.41477	7.02327	6.23904	5.38341	7.09467
74	6.21358	5.6268	6.80035	6.23117	5.6416	6.82075	6.18273	5.50142	6.86403	5.70005	4.80586	6.59424	5.75907	4.90672	6.61143	5.63271	4.64147	6.62396	6.50943	5.79372	7.22513	6.52116	5.83827	7.20404	6.49084	5.65961	7.32207	5.75385	4.96859	6.53911	5.73527	4.94234	6.5282	5.73804	4.89263	6.58345
75	5.68903	5.10549	6.27257	5.7128	5.13016	6.29543	5.65262	4.97783	6.3274	5.20833	4.3229	6.09375	5.27241	4.43012	6.1147	5.13862	4.15945	6.11778	5.95918	5.25049	6.66787	5.97912	5.30478	6.65346	5.93266	5.11266	6.75265	5.27062	4.49403	6.0472	5.25669	4.47625	6.03714	5.25088	4.41583	6.08592
76	5.18328	4.60171	5.76485	5.21172	4.63484	5.78859	5.14286	4.47347	5.81225	4.73667	3.85979	5.61356	4.78991	3.95993	5.61989	4.67585	3.70655	5.64515	5.42696	4.72488	6.12904	5.45215	4.78608	6.11822	5.39532	4.58615	6.20448	4.80782	4.03907	5.57656	4.80418	4.03449	5.57387	4.78039	3.95562	5.60516
77	4.69777	4.1169	5.27865	4.73194	4.15929	5.3046	4.6523	3.9875	5.31709	4.30262	3.43076	5.17447	4.36749	3.54243	5.19255	4.235	3.27518	5.19482	4.91546	4.21941	5.61151	4.94448	4.28608	5.60288	4.88007	4.08134	5.67881	4.35979	3.59906	5.12052	4.36657	3.60763	5.1255	4.32338	3.50964	5.13712
78	4.23777	3.65586	4.81968	4.28558	3.71417	4.85698	4.18212	3.52125	4.84299	3.85905	2.99837	4.71972	3.9285	3.11498	4.74202	3.7901	2.84585	4.73435	4.43285	3.74128	5.12442	4.47803	3.82381	5.13226	4.38471	3.59664	5.17277	3.93956	3.18498	4.69415	3.95852	3.20789	4.70916	3.894	3.08969	4.6983
79	3.80528	3.22048	4.39007	3.85356	3.28301	4.42411	3.75003	3.08984	4.41023	3.46665	2.61068	4.32262	3.54914	2.73883	4.35946	3.39029	2.45641	4.32418	3.98098	3.29208	4.66988	4.0257	3.37598	4.67542	3.93366	3.15228	4.71505	3.53509	2.78716	4.28301	3.55533	2.81533	4.29532	3.48962	2.69374	4.2855
80	3.39608	2.80746	3.98469	3.44894	2.87738	4.0205	3.33841	2.67875	3.99807	3.08393	2.2358	3.93205	3.15055	2.35267	3.94843	3.01934	2.09435	3.94434	3.55241	2.86579	4.23902	3.60704	2.95938	4.25469	3.49804	2.72496	4.27112	3.15805	2.4152	3.90089	3.17882	2.44794	3.9097	3.11353	2.32441	3.90264
81	3.01362	2.42006	3.60718	3.06634	2.49304	3.63963	2.95661	2.29599	3.61724	2.74044	1.89578	3.58509	2.81026	2.0158	3.60472	2.67546	1.75837	3.59255	3.15191	2.46665	3.83717	3.20857	2.56303	3.8541	3.09617	2.32959	3.86274	2.80249	2.06469	3.5403	2.82021	2.09911	3.54132	2.76098	1.97826	3.5437
82	2.65908	2.05954	3.25863	2.71499	2.13788	3.29211	2.60063	1.9387	3.26256	2.41034	1.57243	3.24824	2.47352	1.68791	3.25912	2.35089	1.44362	3.25815	2.78278	2.09743	3.46813	2.84033	2.19537	3.48528	2.72676	1.96517	3.48835	2.47192	1.73856	3.20528	2.50202	1.78572	3.21832	2.42355	1.64979	3.19731
83	2.32822	1.723	2.93344	2.38963	1.80784	2.97143	2.26746	1.60519	2.92973	2.12713	1.28788	2.96638	2.18211	1.39837	2.96585	2.07367	1.16715	2.98019	2.43585	1.75147	3.12023	2.49763	1.85295	3.14232	2.37776	1.62328	3.13225	2.16187	1.43405	2.8897	2.20607	1.49408	2.91807	2.10692	1.34393	2.86991
84	2.0281	1.41612	2.64008	2.08525	1.49957	2.67092	1.97147	1.306	2.63694	1.84576	1.01401	2.67751	1.88197	1.11238	2.65157	1.80455	0.905566	2.70354	2.12075	1.4362	2.80531	2.17659	1.53337	2.81982	2.06753	1.31692	2.81814	1.88776	1.16156	2.61397	1.93736	1.22767	2.64706	1.83188	1.07406	2.58971
85	1.75789	1.13819	2.3776	1.81408	1.22227	2.4059	1.70324	1.03435	2.37213	1.60981	0.776025	2.4436	1.6503	0.876776	2.42383	1.56787	0.672321	2.46341	1.8369	1.15107	2.52274	1.89681	1.2506	2.54302	1.78234	1.03686	2.52782	1.63724	0.912708	2.36177	1.67607	0.974392	2.37776	1.58889	0.832958	2.34483
86	1.51034	0.884501	2.13618	1.56687	0.96932	2.16442	1.45753	0.787232	2.12784	1.38746	0.556499	2.21842	1.43918	0.661192	2.21717	1.34125	0.457406	2.22509	1.57999	0.893145	2.26684	1.63999	0.991654	2.28832	1.52703	0.786132	2.26793	1.40289	0.683864	2.12191	1.4416	0.747128	2.13608	1.35728	0.609605	2.10495
87	1.29456	0.660385	1.92873	1.34589	0.742226	1.94956	1.24649	0.571059	1.92192	1.19628	0.362915	2.02964	1.24452	0.463828	2.02521	1.1533	0.271172	2.03542	1.35136	0.663018	2.0397	1.40738	0.757625	2.05713	1.30239	0.564506	2.04028	1.20637	0.485578	1.92716	1.23913	0.547706	1.93056	1.16582	0.417362	1.91427
88	1.09993	0.459472	1.74039	1.1517	0.54071	1.76269	1.05415	0.377211	1.73108	1.00544	0.185735	1.82515	1.04537	0.279402	1.81134	0.969068	0.10347	1.83467	1.15042	0.459645	1.84119	1.20594	0.551798	1.86007	1.10383	0.368915	1.83874	1.02434	0.306405	1.74227	1.06235	0.371437	1.75325	0.984102	0.243119	1.72509
89	0.929422	0.28281	1.57603	0.98391	0.363282	1.60454	0.885153	0.207643	1.56266	0.840461	0.0333386	1.64758	0.882575	0.122145	1.64301	0.80591	-0.0403203	1.65214	0.970266	0.279476	1.66106	1.02737	0.36886	1.68588	0.925464	0.196866	1.65406	0.871785	0.150737	1.59283	0.916546	0.21764	1.61545	0.831469	0.0926314	1.57031
90	0.783326	0.128995	1.43766	0.833483	0.205231	1.46174	0.743767	0.0615948	1.42594	0.697206	-0.0964788	1.49089	0.725172	-0.0144436	1.46479	0.670591	-0.16246	1.50364	0.815156	0.123137	1.50718	0.866164	0.206463	1.52587	0.77588	0.0492469	1.50251	0.743624	0.0137544	1.47349	0.79234	0.0797086	1.50497	0.704542	-0.0385187	1.4476
91	0.655258	-0.00503751	1.31555	0.69804	0.0661299	1.32995	0.621351	-0.0649412	1.30764	0.578962	-0.207068	1.36499	0.606647	-0.130607	1.3439	0.554363	-0.265371	1.3741	0.681687	-0.0120996	1.37547	0.721799	0.0649959	1.3786	0.649449	-0.0781347	1.37703	0.624266	-0.106908	1.35544	0.672337	-0.0452918	1.38997	0.588712	-0.152374	1.3298
92	0.542907	-0.120253	1.20607	0.581606	-0.0538975	1.21711	0.513291	-0.172905	1.19949	0.468031	-0.294358	1.23042	0.483247	-0.221012	1.18751	0.449907	-0.346866	1.24668	0.567883	-0.128713	1.26448	0.606367	-0.0563479	1.26908	0.538663	-0.187257	1.26458	0.516002	-0.209376	1.24138	0.557903	-0.153188	1.26899	0.48573	-0.248291	1.21975
93	0.448303	-0.218863	1.11547	0.484238	-0.157826	1.1263	0.422292	-0.264639	1.10922	0.384468	-0.371294	1.14023	0.396417	-0.300187	1.09302	0.369005	-0.418395	1.1564	0.469198	-0.22839	1.16679	0.506871	-0.162383	1.17613	0.442864	-0.279274	1.165	0.426696	-0.297516	1.15091	0.462954	-0.246151	1.17206	0.400891	-0.330658	1.13244
94	0.36656	-0.301912	1.03503	0.394324	-0.243961	1.03261	0.345476	-0.342405	1.03336	0.315784	-0.438148	1.06972	0.314123	-0.354898	0.983144	0.305706	-0.485616	1.09703	0.384435	-0.312758	1.08163	0.415761	-0.251936	1.08346	0.362404	-0.357302	1.08211	0.347435	-0.36914	1.06401	0.374256	-0.319182	1.06769	0.326905	-0.398105	1.05192
95	0.296988	-0.371544	0.96552	0.314857	-0.311156	0.940869	0.281105	-0.409253	0.971462	0.252994	-0.486265	0.992253	0.254504	-0.404571	0.913579	0.24356	-0.527661	1.01478	0.311392	-0.382982	1.00576	0.33131	-0.320625	0.983245	0.2952	-0.424723	1.01512	0.283059	-0.431894	0.998012	0.298573	-0.374375	0.971521	0.26776	-0.459829	0.99535
96	0.240862	-0.435924	0.917648	0.262754	-0.385654	0.911162	0.225774	-0.465987	0.917536	0.207628	-0.543362	0.958618	0.216881	-0.473454	0.907215	0.197243	-0.575632	0.970117	0.252227	-0.44765	0.952105	0.27531	-0.396304	0.946923	0.236772	-0.480999	0.954542	0.229437	-0.488678	0.947552	0.249489	-0.440953	0.939931	0.215253	-0.510116	0.940622
97	0.186555	-0.480382	0.853491	0.206178	-0.439113	0.851469	0.174216	-0.50438	0.852812	0.156978	-0.55868	0.872635	0.171826	-0.516802	0.860453	0.147192	-0.579054	0.873438	0.19488	-0.491624	0.881384	0.212622	-0.445163	0.870408	0.182853	-0.519876	0.885581	0.180235	-0.532899	0.893369	0.202037	-0.499736	0.903811	0.168064	-0.548243	0.884371
98	0.136473	-0.506363	0.77931	0.150128	-0.468645	0.768902	0.127424	-0.525741	0.780588	0.117676	-0.579291	0.814643	0.11874	-0.49922	0.736701	0.111804	-0.604023	0.82763	0.14123	-0.51353	0.79599	0.151354	-0.465288	0.767995	0.132928	-0.538299	0.804155	0.132993	-0.557199	0.823184	0.155598	-0.552187	0.863384	0.122768	-0.563286	0.808821
99	0.0816368	-0.463072	0.626346	0.0900264	-0.438901	0.618954	0.0761993	-0.47586	0.628258	0.0766407	-0.554582	0.707863	0.0875675	-0.551553	0.726688	0.0711909	-0.561081	0.703463	0.0838048	-0.466835	0.634444	0.0893366	-0.428644	0.607317	0.0789388	-0.484745	0.642623	0.0781361	-0.49419	0.650462	0.0881277	-0.482269	0.658524	0.07266	-0.499306	0.644626
100	0.0228296	-0.19326	0.23892	0.0224254	-0.158752	0.203603	0.0216493	-0.201752	0.24505	0.023353	-0.255925	0.302631	0.0191467	-0.175028	0.213322	0.0228617	-0.273225	0.318948	0.0228104	-0.187848	0.233468	0.023105	-0.159217	0.205427	0.0215683	-0.195903	0.23904	0.0222617	-0.207856	0.25238	0.0222196	-0.175305	0.219744	0.0210635	-0.213686	0.255813

## Sheet: SC
Life expectancy without problems in self-care for the Belgian population aged 15 years and older in 2018, by age, sex, and region.
	BELGIUM									BRUSSELS									FLANDERS									WALLONIA
	Both			Male			Female			Both			Male			Female			Both			Male			Female			Both			Male			Female
Age	mean	lwr	upr	mean	lwr	upr	mean	lwr	upr	mean	lwr	upr	mean	lwr	upr	mean	lwr	upr	mean	lwr	upr	mean	lwr	upr	mean	lwr	upr	mean	lwr	upr	mean	lwr	upr	mean	lwr	upr
15	62.199	58.9372	65.4608	60.7504	57.2219	64.2789	63.6214	60.2659	66.9769	62.1199	58.5671	65.6726	60.5878	56.9184	64.2573	63.5044	59.7501	67.2587	63.1446	59.3099	66.9793	61.8785	57.8596	65.8974	64.4013	60.4389	68.3637	60.4897	56.7668	64.2126	58.6845	54.6946	62.6743	62.2559	58.4801	66.0318
16	61.2387	58.1155	64.362	59.7897	56.3961	63.1833	62.6612	59.4393	65.8831	61.1663	57.7358	64.5969	59.6271	56.0821	63.1722	62.5581	58.9191	66.1972	62.1802	58.4717	65.8886	60.9157	57.0228	64.8085	63.435	59.5944	67.2755	59.5332	55.9334	63.133	57.7268	53.8585	61.595	61.3004	57.6448	64.956
17	60.2785	57.282	63.275	58.8291	55.5593	62.0989	61.7011	58.601	64.8012	60.2206	56.8991	63.5421	58.6739	55.2404	62.1075	61.6201	58.0837	65.1565	61.2164	57.6239	64.8089	59.9526	56.1758	63.7294	62.4703	58.7414	66.1993	58.5738	55.0859	62.0618	56.7676	53.0104	60.5248	60.3404	56.7938	63.8869
18	59.3171	56.4361	62.1982	57.8683	54.7114	61.0251	60.739	57.7495	63.7285	59.2588	56.0351	62.4824	57.7188	54.3851	61.0524	60.6505	57.2071	64.0939	60.2504	56.7643	63.7365	58.9872	55.3173	62.6572	61.5035	57.8769	65.13	57.6196	54.2324	61.0067	55.8119	52.1555	59.4683	59.3872	55.9386	62.8359
19	58.3549	55.5785	61.1314	56.9048	53.8509	59.9587	59.7779	56.8883	62.6676	58.2861	55.1497	61.4225	56.7444	53.5007	59.9881	59.6793	56.3183	63.0403	59.2868	55.8982	62.6754	58.0233	54.4516	61.595	60.54	57.007	64.073	56.6625	53.3665	59.9585	54.8523	51.2879	58.4167	58.4326	55.0721	61.7931
20	57.4015	54.7192	60.0838	55.9579	52.9968	58.9191	58.817	56.0173	61.6166	57.3294	54.2691	60.3896	55.7937	52.6287	58.9588	58.7157	55.4272	62.0043	58.3246	55.0254	61.6237	57.0639	53.5826	60.5452	59.5746	56.1276	63.0215	55.7235	52.5088	58.9382	53.9258	50.4432	57.4084	57.4793	54.1981	60.7606
21	56.4467	53.8495	59.0439	55.0168	52.1396	57.8939	57.847	55.1289	60.5651	56.3667	53.374	59.3594	54.8411	51.746	57.9362	57.7418	54.518	60.9656	57.3637	54.1471	60.5803	56.1148	52.7167	59.5129	58.6006	55.2336	61.9676	54.7807	51.64	57.9215	53.0005	49.5927	56.4084	56.5168	53.3078	59.7258
22	55.4864	52.9667	58.0061	54.0592	51.2596	56.8589	56.8835	54.2389	59.5281	55.4059	52.4729	58.3388	53.8938	50.8607	56.9268	56.7666	53.6006	59.9327	56.4022	53.2626	59.5418	55.1529	51.8333	58.4726	57.6395	54.3463	60.9327	53.8224	50.7504	56.8945	52.0469	48.71	55.3838	55.5531	52.4101	58.696
23	54.5314	52.0821	56.9806	53.1124	50.3835	55.8412	55.9195	53.3418	58.4971	54.4471	51.5676	57.3266	52.9371	49.9604	55.9138	55.8056	52.6908	58.9204	55.4446	52.3773	58.512	54.207	50.9605	57.4536	56.669	53.4458	59.8922	52.8729	49.8641	55.8817	51.1016	47.8307	54.3725	54.5985	51.5162	57.6809
24	53.5699	51.1859	55.9539	52.1559	49.4933	54.8185	54.9524	52.4365	57.4682	53.4825	50.6518	56.3132	51.9711	49.0464	54.8958	54.8423	51.7746	57.9101	54.4765	51.4787	57.4743	53.245	50.0694	56.4206	55.6941	52.5381	58.8502	51.9238	48.9746	54.8729	50.1578	46.9496	53.366	53.6432	50.6179	56.6685
25	52.6139	50.2907	54.9371	51.2079	48.6073	53.8085	53.9877	51.5295	56.4459	52.5125	49.7275	55.2975	51.0032	48.127	53.8793	53.8704	50.847	56.8937	53.513	50.5823	56.4437	52.2892	49.1819	55.3966	54.7222	51.6311	57.8133	50.9858	48.0934	53.8782	49.2298	46.0812	52.3783	52.6939	49.7229	55.6649
26	51.6541	49.3889	53.9192	50.2519	47.7109	52.7929	53.0237	50.6202	55.4272	51.538	48.7966	54.2794	50.0334	47.2036	52.8632	52.8915	49.911	55.8721	52.5477	49.6831	55.4123	51.325	48.2853	54.3648	53.7557	50.7282	56.7833	50.0413	47.2048	52.8777	48.2929	45.2036	51.3821	51.7406	48.8228	54.6583
27	50.6938	48.4848	52.9028	49.3012	46.8178	51.7847	52.0532	49.703	54.4034	50.57	47.8708	53.2692	49.067	46.282	51.852	51.9219	48.9828	54.861	51.5834	48.7846	54.3822	50.369	47.3961	53.3419	52.7826	49.8187	55.7464	49.0915	46.3113	51.8716	47.3577	44.3277	50.3877	50.7746	47.9106	53.6385
28	49.7316	47.578	51.8852	48.3456	45.9191	50.772	51.084	48.7861	53.382	49.5961	46.9393	52.2529	48.0947	45.3545	50.8348	50.9467	48.0494	53.844	50.6176	47.8853	53.35	49.4096	46.5041	52.3152	51.8099	48.9103	54.7095	48.1408	45.4177	50.8639	46.4153	43.4458	49.3849	49.8146	47.0048	52.6243
29	48.77	46.6717	50.8683	47.3916	45.0218	49.7613	50.1143	47.8685	52.36	48.6214	46.0076	51.2352	47.1212	44.4265	49.816	49.9708	47.1161	52.8255	49.6513	46.9865	52.3161	48.452	45.6147	51.2894	50.8342	48.0001	53.6684	47.1936	44.5289	49.8582	45.4762	42.5684	48.384	48.8582	46.1037	51.6127
30	47.8055	45.7631	49.848	46.4307	44.1183	48.743	49.146	46.9529	51.3392	47.6464	45.0769	50.2159	46.1429	43.4948	48.791	48.9992	46.188	51.8103	48.687	46.0912	51.2827	47.4916	44.7239	50.2593	49.8657	47.0981	52.6332	46.2346	43.631	48.8382	44.5229	41.6796	47.3662	47.8929	45.1961	50.5898
31	46.8477	44.8618	48.8336	45.4849	43.2298	47.7399	48.1754	46.0357	50.3151	46.6733	44.1495	49.1971	45.1733	42.5727	47.7739	48.0227	45.2569	50.7885	47.7256	45.2005	50.2507	46.5412	43.8441	49.2383	48.8928	46.1936	51.5919	45.2902	42.7491	47.8313	43.5955	40.8173	46.3738	46.9297	44.2923	49.5671
32	45.891	43.9626	47.8195	44.539	42.342	46.736	47.2072	45.1218	49.2926	45.7179	43.2405	48.1953	44.221	41.6683	46.7737	47.0641	44.3443	49.7839	46.7607	44.3081	49.2133	45.5864	42.9615	48.2113	47.9172	45.2882	50.5462	44.3475	41.8711	46.8239	42.6679	39.9568	45.379	45.9704	43.3944	48.5464
33	44.9346	43.0645	46.8047	43.5881	41.45	45.7261	46.2448	44.2141	48.2754	44.7562	42.3271	47.1853	43.2648	40.7616	45.7679	46.0968	43.4251	48.7686	45.7944	43.4159	48.173	44.6211	42.0702	47.1719	46.9499	44.3918	49.5079	43.4106	41.0005	45.8206	41.7438	39.1015	44.386	45.0193	42.5061	47.5325
34	43.9787	42.1674	45.79	42.6326	40.554	44.7112	45.2884	43.3127	47.2641	43.779	41.4002	46.1577	42.2864	39.8351	44.7376	45.1208	42.4989	47.7428	44.8391	42.5349	47.1434	43.6654	41.1887	46.1421	45.9949	43.508	48.4817	42.4639	40.1224	44.8054	40.7993	38.2287	43.37	44.0701	41.6209	46.5192
35	43.0221	41.2696	44.7747	41.68	39.6605	43.6995	44.3275	42.4068	46.2483	42.8153	40.4869	45.1437	41.3297	38.9297	43.7297	44.1496	41.578	46.7213	43.8708	41.6417	46.0998	42.6968	40.2949	45.0986	45.0267	42.6118	47.4416	41.5317	39.2588	43.8046	39.8768	37.3772	42.3764	43.1272	40.7425	45.5119
36	42.068	40.3731	43.7629	40.7326	38.7708	42.6943	43.3661	41.4993	45.2328	41.8517	39.5737	44.1298	40.3771	38.028	42.7262	43.1745	40.6535	45.6955	42.9163	40.7608	45.0718	41.7484	39.4193	44.0775	44.0658	41.7216	46.41	40.5827	38.3793	42.7862	38.9339	36.5066	41.3612	42.1711	39.8514	44.4908
37	41.1215	39.4819	42.7612	39.7921	37.8858	41.6983	42.4131	40.5982	44.228	40.9084	38.6787	43.138	39.4335	37.1339	41.7331	42.2311	39.7583	44.704	41.9613	39.8774	44.0451	40.801	38.5426	43.0594	43.1024	40.8272	45.3777	39.6508	37.5147	41.7868	38.0074	35.6504	40.3645	41.233	38.9762	43.4899
38	40.1736	38.5861	41.7611	38.8512	36.9976	40.7049	41.4574	39.6916	43.2232	39.9542	37.7718	42.1366	38.4809	36.2296	40.7321	41.275	38.8496	43.7003	41.0066	38.9912	43.0221	39.8535	37.6626	42.0443	42.1401	39.9308	44.3494	38.7179	36.6468	40.7889	37.0837	34.7945	39.373	40.2899	38.0939	42.4859
39	39.2264	37.6869	40.7659	37.915	36.1102	39.7199	40.4982	38.778	42.2183	39.0108	36.8727	41.1489	37.556	35.3491	39.7628	40.3111	37.9317	42.6906	40.0541	38.1026	42.0056	38.9076	36.7801	41.0351	41.1803	39.0329	43.3277	37.779	35.7699	39.7881	36.1603	33.9358	38.3848	39.334	37.1964	41.4716
40	38.2884	36.7919	39.7849	36.9832	35.2229	38.7436	39.5533	37.8742	41.2324	38.0751	35.9781	40.1722	36.6205	34.4559	38.7851	39.3747	37.0371	41.7123	39.0995	37.2071	40.992	37.9579	35.8893	40.0266	40.2205	38.1304	42.3106	36.8701	34.9172	38.823	35.2623	33.0972	37.4273	38.4129	36.3279	40.4978
41	37.3488	35.8906	38.807	36.049	34.3291	37.7689	38.6077	36.9655	40.2498	37.1304	35.072	39.1889	35.678	33.5533	37.8028	38.427	36.1294	40.7246	38.1514	36.3122	39.9905	37.018	35.0027	39.0333	39.2635	37.2258	41.3012	35.9481	34.0476	37.8485	34.3417	32.2333	36.4501	37.4887	35.4525	39.5249
42	36.4125	34.9879	37.8371	35.1144	33.431	36.7978	37.6691	36.0598	39.2785	36.1917	34.1687	38.2146	34.7409	32.6531	36.8288	37.4857	35.2254	39.746	37.2058	35.4144	38.9971	36.0749	34.1081	38.0416	38.315	36.3245	40.3055	35.0293	33.1765	36.882	33.4232	31.3673	35.4792	36.5689	34.5772	38.5607
43	35.486	34.0906	36.8814	34.1972	32.546	35.8483	36.732	35.1522	38.3119	35.274	33.283	37.265	33.833	31.7781	35.888	36.5559	34.3302	38.7816	36.2657	34.517	38.0144	35.1413	33.2181	37.0646	37.3677	35.42	39.3153	34.1226	32.3128	35.9324	32.5299	30.5211	34.5387	35.647	33.6961	37.5978
44	34.5566	33.1875	35.9258	33.274	31.6528	34.8952	35.7955	34.2427	37.3483	34.3352	32.3756	36.2948	32.8876	30.8662	34.909	35.6243	33.4318	37.8167	35.3322	33.6216	37.0428	34.2202	32.336	36.1044	36.4206	34.5121	38.3291	33.2043	31.4346	34.9741	31.6128	29.6493	33.5762	34.7269	32.8138	36.64
45	33.6396	32.2944	34.9849	32.3593	30.7659	33.9527	34.8753	33.3474	36.4033	33.4102	31.4802	35.3401	31.9624	29.9726	33.9523	34.6984	32.5381	36.8587	34.3982	32.7224	36.0739	33.2845	31.4372	35.1319	35.488	33.6152	37.3609	32.3183	30.5841	34.0525	30.736	28.8129	32.6591	33.8295	31.9507	35.7083
46	32.7258	31.4035	34.048	31.4476	29.8813	33.014	33.9584	32.4548	35.4621	32.4988	30.5976	34.4	31.0536	29.0943	33.013	33.7829	31.654	35.9118	33.4685	31.8252	35.1118	32.3514	30.5389	34.1639	34.5618	32.7224	36.4011	31.4297	29.7296	33.1299	29.8583	27.974	31.7426	32.928	31.0823	34.7737
47	31.8207	30.5214	33.1201	30.5457	29.0062	32.0853	33.0493	31.5701	34.5285	31.5971	29.7246	33.4695	30.1503	28.2217	32.0789	32.8817	30.7839	34.9795	32.552	30.9395	34.1646	31.4385	29.6588	33.2183	33.641	31.8339	35.448	30.5429	28.876	32.2099	28.9749	27.129	30.8208	32.0363	30.2228	33.8498
48	30.9196	29.6442	32.1949	29.6549	28.1427	31.1671	32.136	30.6828	33.5892	30.712	28.8685	32.5554	29.2858	27.3868	31.1847	31.9704	29.9055	34.0352	31.6305	30.0488	33.2122	30.5222	28.7754	32.269	32.7133	30.939	34.4877	29.6713	28.0368	31.3058	28.1182	26.3091	29.9273	31.1468	29.3656	32.9279
49	30.0262	28.7765	31.2759	28.7727	27.289	30.2563	31.2294	29.8038	32.6551	29.8037	27.9923	31.615	28.3876	26.5222	30.253	31.0486	29.0189	33.0783	30.7155	29.1649	32.2662	29.6124	27.8987	31.326	31.7923	30.0509	33.5337	28.8199	27.2175	30.4223	27.2881	25.5147	29.0616	30.27	28.5214	32.0186
50	29.1386	27.9164	30.3608	27.8954	26.4419	29.349	30.3293	28.933	31.7256	28.9038	27.126	30.6817	27.4886	25.6588	29.3184	30.1461	28.1521	32.14	29.813	28.2939	31.3322	28.7186	27.0382	30.3989	30.8795	29.1716	32.5874	27.9618	26.393	29.5307	26.4464	24.7104	28.1824	29.3924	27.6776	31.1072
51	28.2559	27.0631	29.4488	27.0158	25.5943	28.4373	29.4422	28.0765	30.8079	28.036	26.2914	29.7806	26.6198	24.8255	28.414	29.277	27.3181	31.236	28.908	27.4215	30.3944	27.8165	26.171	29.462	29.9703	28.2968	31.6439	27.114	25.5793	28.6487	25.6026	23.9053	27.2999	28.5384	26.8572	30.2197
52	27.3802	26.2179	28.5425	26.1517	24.7628	27.5407	28.5522	27.2186	29.8859	27.172	25.4618	28.8823	25.7522	23.9949	27.5096	28.4151	26.4919	30.3383	28.0102	26.5569	29.4636	26.9281	25.3176	28.5387	29.0615	27.423	30.7001	26.2735	24.7734	27.7736	24.782	23.1227	26.4413	27.6738	26.0276	29.3201
53	26.5054	25.3742	27.6366	25.2874	23.9318	26.6431	27.6646	26.3635	28.9656	26.3154	24.6398	27.9909	24.9238	23.2017	26.646	27.5234	25.6387	29.4081	27.112	25.692	28.532	26.0329	24.4581	27.6077	28.1592	26.5556	29.7629	25.4351	23.9698	26.9004	23.962	22.3412	25.5828	26.8131	25.2019	28.4242
54	25.6416	24.5409	26.7423	24.4298	23.1071	25.7524	26.7927	25.5234	28.062	25.4534	23.8132	27.0937	24.0759	22.3907	25.761	26.6434	24.7966	28.4901	26.2299	24.8422	27.6176	25.1555	23.6153	26.6956	27.271	25.7013	28.8408	24.6033	23.1723	26.0344	23.1367	21.5548	24.7186	25.9722	24.3948	27.5497
55	24.7867	23.7153	25.8582	23.5917	22.3005	24.8829	25.918	24.6798	27.1562	24.6171	23.0102	26.2239	23.2488	21.5992	24.8983	25.7936	23.9824	27.6048	25.3513	23.9949	26.7077	24.2895	22.7829	25.7961	26.3777	24.8414	27.914	23.7861	22.3878	25.1844	22.3453	20.7997	23.8909	25.1243	23.5803	26.6683
56	23.9348	22.8911	24.9785	22.7573	21.4964	24.0182	25.0451	23.8366	26.2535	23.7772	22.2033	25.3512	22.4254	20.8106	24.0401	24.9329	23.1575	26.7083	24.4785	23.1519	25.805	23.4332	21.9587	24.9076	25.4854	23.9814	26.9894	22.969	21.6024	24.3357	21.548	20.0384	23.0575	24.2832	22.7712	25.7953
57	23.0915	22.0732	24.1098	21.9307	20.6985	23.163	24.1819	23.0011	25.3628	22.9222	21.3813	24.4631	21.5781	19.9993	23.1569	24.0676	22.3275	25.8077	23.6126	22.3141	24.9111	22.5802	21.1366	24.0237	24.6045	23.1309	26.0781	22.1692	20.8318	23.5066	20.7739	19.2979	22.2499	23.4527	21.9706	24.9348
58	22.2598	21.2643	23.2552	21.115	19.9094	22.3206	23.3314	22.1757	24.4871	22.1062	20.5946	23.6178	20.7657	19.2195	22.3119	23.2453	21.5363	24.9543	22.753	21.4807	24.0253	21.7322	20.3182	23.1462	23.7312	22.2861	25.1762	21.3834	20.0731	22.6938	20.014	18.5697	21.4584	22.6356	21.1812	24.0901
59	21.4305	20.4557	22.4052	20.3059	19.1252	21.4865	22.4784	21.3461	23.6107	21.2838	19.8008	22.7668	19.9633	18.4482	21.4784	22.3997	20.7226	24.0768	21.8998	20.652	23.1477	20.8885	19.5028	22.2741	22.8665	21.4482	24.2849	20.5947	19.3101	21.8793	19.2643	17.85	20.6786	21.8018	20.3747	23.2289
60	20.6102	19.6541	21.5663	19.5003	18.3434	20.6572	21.6408	20.5296	22.7521	20.4611	19.0059	21.9164	19.1829	17.6966	20.6692	21.5306	19.8864	23.1749	21.0565	19.8314	22.2816	20.0568	18.698	21.4156	22.0094	20.6162	23.4026	19.8162	18.5555	21.0768	18.499	17.1153	19.8827	21.0066	19.603	22.4101
61	19.7974	18.8583	20.7366	18.709	17.5742	19.8437	20.8029	19.7115	21.8943	19.6818	18.2504	21.1132	18.4288	16.9687	19.889	20.7227	19.106	22.3395	20.2244	19.0205	21.4282	19.2424	17.909	20.5759	21.156	19.787	22.525	19.0301	17.7931	20.267	17.7403	16.3864	19.0941	20.1888	18.8094	21.5682
62	18.995	18.0716	19.9184	17.9275	16.8142	19.0408	19.9758	18.903	21.0486	18.9154	17.5064	20.3244	17.7044	16.2679	19.1409	19.9107	18.3213	21.5	19.3925	18.2096	20.5754	18.4252	17.1173	19.733	20.307	18.9615	21.6525	18.2713	17.0558	19.4868	17.0088	15.6829	18.3348	19.3972	18.0397	20.7547
63	18.2064	17.2979	19.1148	17.1628	16.0702	18.2554	19.1599	18.1048	20.2149	18.127	16.7419	19.5121	16.9649	15.5533	18.3765	19.0718	17.512	20.6317	18.5757	17.4131	19.7384	17.6271	16.344	18.9102	19.4685	18.1459	20.7912	17.5323	16.3369	18.7278	16.2971	14.998	17.5963	18.6262	17.2889	19.9636
64	17.4211	16.5279	18.3142	16.3989	15.3277	17.47	18.3499	17.3126	19.3872	17.3461	15.9846	18.7076	16.1878	14.8047	17.5709	18.2848	16.7504	19.8192	17.7651	16.6228	18.9074	16.838	15.5798	18.0961	18.6332	17.3337	19.9328	16.791	15.6161	17.9659	15.5807	14.3096	16.8518	17.8556	16.5384	19.1727
65	16.6536	15.7757	17.5315	15.6592	14.6091	16.7093	17.5504	16.5309	18.5699	16.5711	15.2332	17.909	15.4579	14.1001	16.8158	17.4638	15.9582	18.9694	16.9707	15.8486	18.0928	16.0622	14.8291	17.2953	17.8166	16.5395	19.0936	16.0724	14.917	17.2277	14.902	13.6568	16.1472	17.0911	15.7942	18.388
66	15.888	15.0264	16.7495	14.9266	13.8985	15.9547	16.7474	15.747	17.7478	15.8046	14.4902	17.119	14.7284	13.3968	16.0601	16.6588	15.1812	18.1364	16.1808	15.0796	17.282	15.3023	14.0944	16.5102	16.9922	15.739	18.2454	15.3489	14.2141	16.4836	14.2159	12.9984	15.4335	16.3253	15.0492	17.6013
67	15.1269	14.2829	15.9709	14.1926	13.1882	15.197	15.9552	14.9744	16.936	15.0795	13.7859	16.3732	14.0174	12.7112	15.3236	15.9164	14.4618	17.371	15.3904	14.3112	16.4696	14.5352	13.3544	15.716	16.1747	14.9458	17.4035	14.6313	13.5174	15.7452	13.5346	12.3454	14.7238	15.5659	14.3108	16.821
68	14.3799	13.554	15.2058	13.4799	12.4993	14.4604	15.1695	14.2092	16.1299	14.3364	13.0656	15.6072	13.2944	12.0158	14.5731	15.1507	13.7217	16.5797	14.6185	13.561	15.676	13.7975	12.6429	14.9522	15.3639	14.1598	16.568	13.9262	12.8329	15.0195	12.8664	11.7055	14.0273	14.8186	13.5842	16.0531
69	13.6354	12.8289	14.4419	12.7804	11.8243	13.7364	14.3756	13.4375	15.3138	13.6204	12.3706	14.8702	12.6629	11.4038	13.922	14.3524	12.9528	15.752	13.8482	12.8133	14.8831	13.0656	11.9377	14.1934	14.5506	13.3722	15.729	13.2197	12.1476	14.2918	12.2085	11.0759	13.341	14.0587	12.8464	15.2709
70	12.8967	12.1105	13.6829	12.0772	11.1475	13.007	13.5973	12.6814	14.5131	12.8817	11.6554	14.108	11.9658	10.7333	13.1982	13.5719	12.2006	14.9432	13.0816	12.0696	14.0935	12.3285	11.229	13.428	13.7507	12.5977	14.9037	12.5281	11.4764	13.5799	11.5608	10.4565	12.6652	13.3172	12.1261	14.5083
71	12.1747	11.4088	12.9407	11.3958	10.4921	12.2996	12.8311	11.9378	13.7244	12.1913	10.9843	13.3983	11.361	10.1463	12.5757	12.8028	11.4592	14.1463	12.3312	11.3415	13.3209	11.6122	10.5402	12.6842	12.9619	11.834	14.0899	11.8476	10.8154	12.8799	10.9235	9.84686	12.0001	12.5892	11.4183	13.7601
72	11.4547	10.7096	12.1997	10.7224	9.84517	11.5996	12.0612	11.1915	12.931	11.4636	10.2798	12.6473	10.727	9.53325	11.9208	11.9923	10.6815	13.3031	11.5875	10.6198	12.5552	10.9067	9.86193	11.9515	12.1764	11.0736	13.2792	11.1687	10.1558	12.1817	10.2957	9.24624	11.3452	11.8543	10.7045	13.0042
73	10.7472	10.0227	11.4717	10.054	9.20391	10.9042	11.3118	10.4648	12.1588	10.7785	9.61381	11.9431	10.0648	8.89558	11.234	11.2855	9.99669	12.5744	10.8594	9.91238	11.8063	10.2113	9.19327	11.2293	11.4118	10.3324	12.4912	10.4943	9.50003	11.4887	9.67715	8.65402	10.7003	11.1222	9.99337	12.251
74	10.0655	9.35999	10.771	9.4053	8.58139	10.2292	10.5954	9.76898	11.4217	10.1472	8.99567	11.2987	9.4482	8.2986	10.5978	10.6395	9.36557	11.9135	10.1478	9.21988	11.0756	9.53101	8.53864	10.5234	10.6665	9.6088	11.7242	9.85869	8.8789	10.8385	9.08379	8.08422	10.0834	10.4424	9.32942	11.5555
75	9.38971	8.70263	10.0768	8.7683	7.97012	9.56647	9.87887	9.07323	10.6845	9.48808	8.35268	10.6235	8.83143	7.70173	9.96113	9.94168	8.68879	11.1946	9.44922	8.53891	10.3595	8.87226	7.90348	9.84103	9.92529	8.88881	10.9618	9.22418	8.2582	10.1902	8.4862	7.51041	9.46199	9.7691	8.67106	10.8671
76	8.72581	8.05589	9.39572	8.14256	7.36945	8.91566	9.1757	8.38975	9.96166	8.84173	7.72101	9.96245	8.20244	7.09474	9.31014	9.27755	8.04172	10.5134	8.75971	7.86569	9.65374	8.22008	7.27429	9.16586	9.1963	8.17976	10.2129	8.60742	7.6528	9.56205	7.91661	6.96105	8.87216	9.10571	8.02156	10.1898
77	8.07515	7.42081	8.72949	7.53344	6.78405	8.28283	8.48269	7.7155	9.24988	8.24015	7.1285	9.35181	7.65591	6.55942	8.75239	8.62812	7.40772	9.84852	8.08262	7.20328	8.96196	7.57996	6.65597	8.50394	8.48077	7.48282	9.47873	7.99709	7.05264	8.94153	7.35593	6.41917	8.2927	8.44451	7.37432	9.5147
78	7.44593	6.80476	8.0871	6.95968	6.2305	7.68885	7.80098	7.05154	8.55041	7.59262	6.49676	8.68847	7.05826	5.98088	8.13564	7.93895	6.74059	9.13731	7.43073	6.56314	8.29832	6.98504	6.07748	7.8926	7.77414	6.79418	8.7541	7.41577	6.47781	8.35373	6.82791	5.90541	7.75041	7.81165	6.75243	8.87086
79	6.84128	6.21045	7.47211	6.39015	5.6807	7.0996	7.1631	6.42723	7.89897	7.0161	5.92673	8.10546	6.54407	5.47387	7.61427	7.31068	6.12668	8.49469	6.80706	5.94792	7.6662	6.39326	5.50198	7.28453	7.1195	6.15164	8.08736	6.84021	5.90808	7.77233	6.28929	5.38241	7.19618	7.20146	6.15108	8.25184
80	6.25346	5.63084	6.87607	5.84572	5.15329	6.53816	6.53597	5.81273	7.25921	6.42821	5.34836	7.50805	5.96912	4.91743	7.02081	6.71025	5.53771	7.88279	6.19903	5.34679	7.05127	5.83516	4.95609	6.71423	6.46543	5.51071	7.42014	6.29192	5.3625	7.22134	5.77709	4.88247	6.67171	6.62041	5.57597	7.66486
81	5.68868	5.07171	6.30566	5.31726	4.64022	5.9943	5.93779	5.22452	6.65105	5.88975	4.81296	6.96653	5.47781	4.43196	6.52367	6.13446	4.97121	7.29771	5.61508	4.76751	6.46265	5.28932	4.42169	6.15696	5.84571	4.90097	6.79045	5.75893	4.83114	6.68672	5.27507	4.39213	6.15802	6.05855	5.01895	7.09814
82	5.14963	4.53569	5.76357	4.82086	4.15566	5.48606	5.3613	4.65645	6.06615	5.3467	4.27639	6.41701	4.96583	3.93223	5.99943	5.56629	4.41394	6.71865	5.06181	4.21608	5.90755	4.77246	3.9133	5.63163	5.25928	4.32175	6.19682	5.24815	4.32041	6.1759	4.82522	3.94657	5.70388	5.49707	4.46527	6.52886
83	4.62887	4.01665	5.2411	4.348	3.69229	5.0037	4.8012	4.10449	5.49792	4.87394	3.7991	5.94878	4.51648	3.48529	5.54767	5.07364	3.91994	6.22733	4.52375	3.68018	5.36731	4.2776	3.42553	5.12967	4.68439	3.75583	5.61296	4.75038	3.8234	5.67735	4.39406	3.51794	5.27017	4.94818	3.92627	5.97009
84	4.14155	3.52829	4.75481	3.89028	3.24343	4.53714	4.28938	3.59641	4.98235	4.37126	3.3027	5.43982	4.01978	3.00661	5.03295	4.56431	3.41733	5.71129	4.02006	3.17638	4.86373	3.79902	2.95466	4.64338	4.15882	3.2345	5.08314	4.3002	3.36854	5.23187	3.99195	3.11493	4.86896	4.46192	3.44217	5.48166
85	3.6881	3.07128	4.30492	3.47162	2.82947	4.11377	3.80835	3.11753	4.49917	3.94211	2.86719	5.01702	3.64029	2.62086	4.65973	4.10051	2.95459	5.24644	3.55189	2.70597	4.3978	3.3724	2.52897	4.21583	3.65792	2.73874	4.57711	3.87208	2.93551	4.80865	3.5787	2.70707	4.45032	4.01917	2.9971	5.04125
86	3.25564	2.63537	3.87591	3.07638	2.43769	3.71506	3.34899	2.66107	4.0369	3.51322	2.43796	4.58848	3.27878	2.25202	4.30554	3.62724	2.49262	4.76186	3.11354	2.26506	3.96202	2.96773	2.12546	3.81	3.19434	2.27908	4.1096	3.44986	2.51322	4.3865	3.19533	2.3275	4.06317	3.57028	2.55451	4.58604
87	2.86634	2.23915	3.49352	2.711	2.07374	3.34827	2.94214	2.25208	3.63219	3.13128	2.04877	4.21379	2.92769	1.89566	3.95972	3.22418	2.08786	4.36051	2.71047	1.85832	3.56263	2.58928	1.74826	3.43029	2.77315	1.85944	3.68686	3.0887	2.14254	4.03487	2.85593	1.98624	3.72562	3.19264	2.171	4.21429
88	2.5002	1.86699	3.13341	2.37912	1.74047	3.01778	2.5543	1.8647	3.2439	2.71928	1.65037	3.7882	2.53884	1.52439	3.55329	2.79907	1.68004	3.9181	2.34471	1.48732	3.20211	2.25233	1.40798	3.09668	2.38825	1.47573	3.30077	2.73353	1.78405	3.68301	2.54953	1.6745	3.42456	2.80832	1.79226	3.82439
89	2.16702	1.52698	2.80706	2.08293	1.43907	2.7268	2.19992	1.51077	2.88908	2.34759	1.29094	3.40424	2.21214	1.20301	3.22126	2.40386	1.30582	3.5019	2.00551	1.14557	2.86545	1.94429	1.09597	2.79262	2.03051	1.1231	2.93792	2.42686	1.46638	3.38735	2.29255	1.40121	3.18389	2.47458	1.45702	3.49214
90	1.87118	1.222	2.52037	1.8063	1.15805	2.45455	1.8937	1.2	2.5874	2.00973	0.966614	3.05285	1.8748	0.891248	2.85835	2.06389	0.978914	3.14887	1.70481	0.840616	2.569	1.65735	0.80859	2.50611	1.72221	0.814353	2.63007	2.15996	1.18117	3.13874	2.06603	1.15103	2.98102	2.18739	1.15984	3.21494
91	1.6012	0.944015	2.25839	1.54659	0.896958	2.19622	1.61808	0.919712	2.31645	1.72027	0.683283	2.75726	1.61626	0.633771	2.59874	1.75833	0.686749	2.8299	1.43875	0.569526	2.30798	1.39301	0.548602	2.23742	1.45452	0.542503	2.36653	1.89172	0.905094	2.87835	1.82722	0.899887	2.75454	1.90651	0.877851	2.93516
92	1.35474	0.692186	2.0173	1.31537	0.663495	1.96724	1.36466	0.665362	2.06395	1.43163	0.422112	2.44116	1.32539	0.384884	2.26589	1.46868	0.423332	2.51404	1.20612	0.330506	2.08173	1.17713	0.325344	2.02891	1.21372	0.30083	2.1266	1.63112	0.646665	2.61558	1.58022	0.655701	2.50473	1.64054	0.618174	2.66291
93	1.14007	0.470689	1.80945	1.11578	0.457849	1.77372	1.14391	0.44242	1.8454	1.20886	0.204527	2.21319	1.11799	0.185736	2.05024	1.2378	0.201076	2.27452	0.999822	0.120122	1.87952	0.986888	0.126616	1.84716	1.00091	0.0898762	1.91195	1.4065	0.418372	2.39464	1.36634	0.439033	2.29365	1.41152	0.389374	2.43367
94	0.947921	0.274224	1.62162	0.92379	0.269769	1.57781	0.951354	0.247138	1.65557	1.01843	0.0131818	2.02368	0.909549	0.0123514	1.80675	1.05136	0.00601214	2.09671	0.819431	-0.062535	1.7014	0.809503	-0.049093	1.6681	0.819084	-0.0917018	1.72987	1.19333	0.21081	2.17584	1.15048	0.238653	2.06231	1.19891	0.182993	2.21483
95	0.779141	0.102288	1.45599	0.748419	0.106523	1.39031	0.785032	0.0763233	1.49374	0.834987	-0.153763	1.82374	0.755392	-0.130293	1.64108	0.856715	-0.16522	1.87865	0.66198	-0.219071	1.54303	0.643201	-0.195633	1.48203	0.66526	-0.248485	1.57901	1.0119	0.0271906	1.9966	0.955829	0.0662007	1.84546	1.02146	-0.00069811	2.04361
96	0.639444	-0.0488568	1.32775	0.632201	-0.0335068	1.29791	0.637811	-0.0743846	1.35001	0.699407	-0.307864	1.70668	0.658058	-0.271409	1.58752	0.707793	-0.319223	1.73481	0.533351	-0.357185	1.42389	0.531485	-0.33332	1.39629	0.530631	-0.382871	1.44413	0.851994	-0.141041	1.84503	0.830709	-0.0866606	1.74808	0.852338	-0.168989	1.87367
97	0.499914	-0.181256	1.18108	0.500807	-0.162748	1.16436	0.496629	-0.204012	1.19727	0.538205	-0.42408	1.50049	0.531143	-0.397545	1.45983	0.53747	-0.430064	1.505	0.408976	-0.466771	1.28472	0.407278	-0.440404	1.25496	0.406611	-0.489968	1.30319	0.693321	-0.296266	1.68291	0.697497	-0.239061	1.63405	0.688951	-0.321566	1.69947
98	0.368271	-0.290843	1.02738	0.367271	-0.270121	1.00466	0.365683	-0.31053	1.0419	0.409574	-0.529672	1.34882	0.373002	-0.461634	1.20764	0.414359	-0.54149	1.37021	0.293634	-0.543511	1.13078	0.287138	-0.508181	1.08246	0.292797	-0.565469	1.15106	0.528208	-0.432343	1.48876	0.554703	-0.393327	1.50273	0.519388	-0.450008	1.48878
99	0.221383	-0.339065	0.78183	0.221358	-0.324444	0.76716	0.219704	-0.353262	0.79267	0.270021	-0.58218	1.12222	0.27873	-0.585565	1.14302	0.267042	-0.578839	1.11292	0.172379	-0.533041	0.8778	0.167595	-0.501025	0.836216	0.171998	-0.550134	0.89413	0.319545	-0.478936	1.11803	0.323424	-0.442912	1.08976	0.316423	-0.492854	1.1257
100	0.0621448	-0.161187	0.285477	0.0553619	-0.132064	0.242788	0.0626406	-0.169987	0.295268	0.083258	-0.29459	0.461106	0.0617608	-0.201209	0.32473	0.0867616	-0.310231	0.483755	0.0462087	-0.224338	0.316755	0.0426522	-0.192953	0.278257	0.046278	-0.232995	0.325551	0.0941644	-0.227842	0.41617	0.0844463	-0.181955	0.350848	0.0948174	-0.237857	0.427492

## Sheet: UA
Life expectancy without problems in usual activity for the Belgian population aged 15 years and older in 2018, by age, sex, and region.
	BELGIUM									BRUSSELS									FLANDERS									WALLONIA
	Both			Male			Female			Both			Male			Female			Both			Male			Female			Both			Male			Female
Age	mean	lwr	upr	mean	lwr	upr	mean	lwr	upr	mean	lwr	upr	mean	lwr	upr	mean	lwr	upr	mean	lwr	upr	mean	lwr	upr	mean	lwr	upr	mean	lwr	upr	mean	lwr	upr	mean	lwr	upr
15	53.239	51.6094	54.8686	54.309	52.5143	56.1037	52.1847	50.4623	53.9072	53.8636	51.988	55.7392	54.775	52.774	56.7759	52.9332	50.952	54.9144	55.0027	53.2406	56.7649	56.0331	54.1447	57.9216	53.975	52.101	55.8491	49.937	48.0562	51.8178	51.0596	49.0125	53.1068	48.8575	46.9046	50.8104
16	52.3533	50.7941	53.9125	53.4022	51.6779	55.1266	51.3203	49.6632	52.9775	52.9753	51.1633	54.7873	53.8611	51.9256	55.7966	52.0699	50.148	53.9919	54.1033	52.4091	55.7976	55.1169	53.2971	56.9367	53.093	51.282	54.904	49.0728	47.258	50.8875	50.1695	48.1897	52.1494	48.0187	46.1286	49.9088
17	51.4673	49.9712	52.9634	52.4954	50.8346	54.1563	50.4552	48.8564	52.0541	52.0936	50.338	53.8491	52.954	51.0771	54.8309	51.2129	49.3434	53.0824	53.2046	51.571	54.8383	54.2008	52.4429	55.9587	52.2122	50.4573	53.967	48.2051	46.4497	49.9605	49.2774	47.3587	51.1962	47.175	45.3413	49.0086
18	50.5798	49.1396	52.02	51.5883	49.9842	53.1923	49.5876	48.0402	51.135	51.1976	49.4923	52.9028	52.0452	50.2206	53.8697	50.329	48.5066	52.1514	52.3039	50.724	53.8838	53.2829	51.5804	54.9854	51.3291	49.6239	53.0344	47.3406	45.638	49.0432	48.3876	46.5238	50.2515	46.3352	44.5515	48.1189
19	49.6911	48.3	51.0822	50.6785	49.1251	52.232	48.72	47.2176	50.2224	50.2918	48.631	51.9527	51.1189	49.3415	52.8964	49.4432	47.6622	51.2243	51.4052	49.8724	52.9379	52.3665	50.7131	54.0199	50.4486	48.7867	52.1104	46.4728	44.817	48.1285	47.4938	45.6794	49.3082	45.4929	43.7535	47.2323
20	48.8094	47.4608	50.158	49.7834	48.2742	51.2927	47.8517	46.3885	49.315	49.3997	47.777	51.0223	50.214	48.4774	51.9506	48.5632	46.8179	50.3084	50.5076	49.0159	51.9993	51.4543	49.8441	53.0644	49.566	47.942	51.19	45.6188	44.0038	47.2338	46.628	44.8567	48.3993	44.6503	42.9499	46.3507
21	47.9261	46.6144	49.2379	48.8932	47.4227	50.3637	46.9754	45.5461	48.4046	48.502	46.9127	50.0914	49.3073	47.6067	51.0079	47.674	45.9602	49.3878	49.611	48.1549	51.0672	50.5514	48.979	52.1239	48.676	47.0851	50.2668	44.7609	43.1819	46.3399	45.7627	44.0298	47.4955	43.7994	42.1335	45.4652
22	47.0377	45.7579	48.3176	47.9882	46.5522	49.4242	46.1035	44.7036	47.5035	47.6058	46.0453	49.1663	48.4053	46.7364	50.0742	46.7834	45.097	48.4697	48.7139	47.2886	50.1392	49.6372	48.0983	51.1761	47.7963	46.2339	49.3587	43.8895	42.3427	45.4363	44.8723	43.1748	46.5698	42.9464	41.3113	44.5816
23	46.1535	44.9011	47.4059	47.0926	45.6868	48.4985	45.2308	43.8563	46.6053	46.7112	45.1758	48.2465	47.4949	45.8544	49.1355	45.904	44.2415	47.5666	47.82	46.4215	49.2186	48.7375	47.2278	50.2472	46.9086	45.3714	48.4458	43.0247	41.5062	44.5431	43.9888	42.323	45.6546	42.0998	40.4917	43.7079
24	45.2636	44.0354	46.4918	46.1885	44.8098	47.5672	44.3552	43.0031	45.7072	45.8115	44.2985	47.3244	46.5763	44.9615	48.1911	45.0226	43.3813	46.664	46.9171	45.5423	48.2918	47.8234	46.3402	49.3066	46.0172	44.5024	47.5319	42.1597	40.6669	43.6525	43.1063	41.4693	44.7432	41.2519	39.6683	42.8355
25	44.3783	43.1715	45.5851	45.2919	43.9375	46.6462	43.4813	42.1494	44.8132	44.9072	43.4146	46.3998	45.6561	44.0648	47.2474	44.134	42.5122	45.7558	46.0182	44.6647	47.3717	46.9151	45.4558	48.3745	45.1282	43.6337	46.6226	41.3035	39.8339	42.7732	42.2372	40.6264	43.8479	40.4081	38.8469	41.9693
26	43.4898	42.3027	44.6769	44.3884	43.0567	45.7201	42.6079	41.2945	43.9213	43.9993	42.5257	45.473	44.7344	43.1652	46.3037	43.2398	41.6365	44.8432	45.1181	43.7842	46.452	45.9996	44.5625	47.4366	44.2438	42.768	45.7196	40.4419	38.9942	41.8897	41.3604	39.7747	42.9462	39.5611	38.0211	41.1011
27	42.6012	41.4326	43.7698	43.4898	42.1794	44.8003	41.7295	40.4338	43.0252	43.0972	41.6414	44.5531	43.8162	42.2678	45.3647	42.3536	40.7676	43.9395	44.2191	42.9037	45.5346	45.0917	43.6755	46.5079	43.3543	41.8964	44.8121	39.5762	38.1497	41.0027	40.4854	38.9236	42.0471	38.7046	37.1854	40.2237
28	41.7114	40.5608	42.8621	42.5873	41.2975	43.8771	40.8526	39.5742	42.131	42.1908	40.7525	43.629	42.8932	41.3651	44.4212	41.4632	39.8945	43.032	43.3195	42.0221	44.6169	44.1814	42.7855	45.5773	42.4657	41.0254	43.906	38.7103	37.3048	40.1159	39.6045	38.0665	41.1426	37.8531	36.3543	39.3518
29	40.8228	39.6901	41.9556	41.6869	40.4174	42.9563	39.976	38.7149	41.2371	41.2843	39.8637	42.7049	41.9698	40.462	43.4775	40.5732	39.0219	42.1246	42.4201	41.1407	43.6995	43.2733	41.8974	44.6492	41.5755	40.1529	42.9981	37.8479	36.4632	39.2325	38.7271	37.2126	40.2416	37.0052	35.5269	38.4835
30	39.9328	38.8184	41.0473	40.7811	39.5323	42.03	39.1017	37.8583	40.3452	40.3786	38.9759	41.7813	41.0428	39.5556	42.53	39.6878	38.154	41.2215	41.5233	40.2621	42.7845	42.3635	41.0077	43.7193	40.6922	39.2875	42.0969	36.977	35.6141	38.34	37.8384	36.3481	39.3288	36.1518	34.6946	37.609
31	39.0496	37.9538	40.1454	39.8897	38.6613	41.1181	38.227	37.0019	39.4522	39.4758	38.0915	40.86	40.1247	38.6581	41.5913	38.7999	37.2843	40.3154	40.6304	39.3878	41.8729	41.4636	40.1279	42.7993	39.8068	38.4206	41.1931	36.1194	34.7783	37.4604	36.973	35.5063	38.4396	35.3016	33.8661	36.7372
32	38.1689	37.0925	39.2453	38.9995	37.7919	40.207	37.3561	36.1498	38.5624	38.5894	37.2236	39.9552	39.2232	37.777	40.6693	37.9282	36.431	39.4254	39.7359	38.5127	40.9591	40.561	39.2459	41.876	38.921	37.554	40.2881	35.2649	33.9464	36.5834	36.1087	34.6662	37.5513	34.4567	33.0433	35.87
33	37.2903	36.2339	38.3468	38.1063	36.9201	39.2925	36.4922	35.3052	37.6791	37.6996	36.353	39.0462	38.3196	36.8945	39.7448	37.0518	35.5737	38.5299	38.8421	37.6388	40.0453	39.6505	38.3567	40.9442	38.0442	36.6966	39.3917	34.4172	33.1217	35.7127	35.2492	33.8312	36.6673	33.6205	32.2298	35.0113
34	36.4146	35.3786	37.4507	37.2111	36.0466	38.3755	35.6358	34.4685	36.8031	36.799	35.4725	38.1255	37.3982	35.9951	38.8013	36.1711	34.7129	37.6293	37.9598	36.7766	39.1429	38.7503	37.4779	40.0227	37.18	35.8521	38.508	33.5647	32.2931	34.8363	34.3748	32.9823	35.7673	32.7892	31.4215	34.1568
35	35.5412	34.5258	36.5566	36.3206	35.1779	37.4632	34.7793	33.6321	35.9266	35.9125	34.6059	37.2191	36.4982	35.1166	37.8798	35.2976	33.8594	36.7358	37.0691	35.9065	38.2316	37.8408	36.5902	39.0914	36.3084	35.0006	37.6161	32.7269	31.4791	33.9748	33.5215	32.154	34.8889	31.9666	30.6221	33.3111
36	34.6731	33.6782	35.6681	35.4373	34.316	36.5585	33.9265	32.7992	35.0538	35.0294	33.7427	36.316	35.6041	34.2437	36.9645	34.4248	33.0067	35.8428	36.1933	35.0509	37.3357	36.9517	35.722	38.1813	35.4464	34.1586	36.7342	31.88	30.6563	33.1036	32.6542	31.3124	33.996	31.1391	29.8182	32.46
37	33.8154	32.8402	34.7907	34.5631	33.4625	35.6637	33.0852	31.977	34.1933	34.1668	32.899	35.4346	34.721	33.3811	36.0608	33.5818	32.1826	34.9811	35.3207	34.1979	36.4434	36.0662	34.8571	37.2754	34.5869	33.3187	35.8551	31.0512	29.8509	32.2514	31.8045	30.4874	33.1216	30.3306	29.0324	31.6287
38	32.9612	32.0046	33.9178	33.6923	32.6114	34.7731	32.2474	31.1577	33.3371	33.2996	32.0504	34.5489	33.8333	32.5137	35.1529	32.734	31.3534	34.1147	34.4527	33.3487	35.5567	35.1841	33.9945	36.3736	33.7335	32.4841	34.9829	30.2272	29.0496	31.4048	30.9615	29.6685	32.2546	29.525	28.2491	30.801
39	32.1129	31.1736	33.0522	32.8297	31.7673	33.892	31.4133	30.3409	32.4856	32.4465	31.2144	33.6786	32.9738	31.6726	34.275	31.8862	30.5236	33.2488	33.5913	32.5049	34.6778	34.3072	33.1362	35.4782	32.8881	31.6564	34.1197	29.4049	28.2492	30.5606	30.1238	28.8539	31.3937	28.7177	27.4634	29.9719
40	31.278	30.3543	32.2017	31.9755	30.9302	33.0208	30.5974	29.5408	31.6541	31.6052	30.3891	32.8214	32.1093	30.8259	33.3926	31.0668	29.7204	32.4132	32.7337	31.6635	33.804	33.4312	32.2777	34.5847	32.0492	30.8341	33.2642	28.6131	27.4771	29.749	29.3128	28.0642	30.5614	27.9441	26.7094	29.1787
41	30.4482	29.5386	31.3579	31.1243	30.0949	32.1536	29.7888	28.7466	30.831	30.7624	29.5615	31.9634	31.2433	29.9772	32.5094	30.2456	28.915	31.5763	31.8874	30.8319	32.9428	32.5684	31.431	33.7058	31.2197	30.0201	32.4192	27.8186	26.7016	28.9355	28.4892	27.2618	29.7166	27.1773	25.9613	28.3934
42	29.628	28.731	30.525	30.2781	29.2637	31.2926	28.9939	27.9647	30.023	29.931	28.7441	31.1179	30.387	29.1373	31.6368	29.4373	28.1214	30.7532	31.0494	30.0075	32.0912	31.7077	30.5856	32.8298	30.4045	29.2192	31.5898	27.0348	25.9357	28.1338	27.6739	26.4667	28.8811	26.4234	25.2248	27.6219
43	28.8229	27.9373	29.7085	29.4527	28.452	30.4534	28.2086	27.1916	29.2256	29.1237	27.9496	30.2978	29.5615	28.3266	30.7964	28.646	27.3438	29.9481	30.2225	29.1932	31.2518	30.8605	29.7528	31.9683	29.5981	28.4262	30.77	26.2688	25.1864	27.3512	26.8862	25.6979	28.0746	25.6778	24.4961	26.8595
44	28.0228	27.148	28.8976	28.6279	27.6406	29.6151	27.4325	26.4271	28.438	28.3057	27.1447	29.4666	28.7085	27.4896	29.9274	27.8614	26.5729	29.1499	29.4078	28.3904	30.4252	30.0295	28.9353	31.1237	28.7999	27.6411	29.9588	25.5026	24.4367	26.5685	26.086	24.9171	27.2548	24.9437	23.7784	26.1091
45	27.24	26.3755	28.1045	27.8162	26.8422	28.7902	26.6777	25.6833	27.6722	27.5059	26.3576	28.6541	27.8785	26.6752	29.0819	27.0895	25.8144	28.3646	28.5992	27.5935	29.6049	29.1909	28.1108	30.271	28.0212	26.8748	29.1676	24.7697	23.7192	25.8202	25.3261	24.1752	26.4769	24.2361	23.0862	25.386
46	26.4668	25.6127	27.3209	27.0128	26.0523	27.9732	25.9338	24.9504	26.9172	26.7239	25.5883	27.8594	27.068	25.8801	28.2559	26.3335	25.0719	27.5952	27.8006	26.8068	28.7944	28.3596	27.2939	29.4252	27.2552	26.1213	28.3891	24.0433	23.0084	25.0782	24.5721	23.4398	25.7045	23.5352	22.4011	24.6693
47	25.7075	24.8642	26.5508	26.223	25.2766	27.1694	25.2038	24.2318	26.1759	25.956	24.8335	27.0785	26.2671	25.0953	27.4389	25.5961	24.348	26.8443	27.019	26.0373	28.0007	27.5507	26.4996	28.6019	26.5007	25.3796	27.6218	23.3261	22.3074	24.3449	23.8201	22.7071	24.9331	22.8504	21.7322	23.9685
48	24.9573	24.1256	25.789	25.4477	24.516	26.3794	24.4777	23.5179	25.4375	25.2073	24.0981	26.3165	25.5044	24.3482	26.6606	24.8575	23.6241	26.0909	26.2386	25.2699	27.2072	26.7431	25.7075	27.7787	25.7473	24.64	26.8545	22.6277	21.6253	23.63	23.0958	22.0021	24.1895	22.1754	21.0738	23.277
49	24.2185	23.3992	25.0378	24.6837	23.7675	25.5999	23.7629	22.8161	24.7098	24.4443	23.3503	25.5383	24.7161	23.5779	25.8542	24.1165	22.8991	25.3338	25.4681	24.5134	26.4229	25.9447	24.9255	26.9638	25.0046	23.9118	26.0974	21.9507	20.9649	22.9365	22.3984	21.324	23.4729	21.5166	20.4318	22.6013
50	23.4884	22.6823	24.2944	23.9273	23.0275	24.827	23.0579	22.1246	23.9913	23.6919	22.6139	24.77	23.9299	22.8109	25.0488	23.3948	22.1937	24.5959	24.7115	23.7712	25.6519	25.163	24.1608	26.1653	24.2726	23.1948	25.3505	21.2734	20.3052	22.2416	21.6954	20.6416	22.7491	20.8627	19.7956	21.9298
51	22.7649	21.9727	23.5572	23.1709	22.2885	24.0532	22.366	21.4464	23.2856	22.9682	21.9057	24.0307	23.1717	22.0717	24.2717	22.7021	21.5166	23.8876	23.9551	23.03	24.8802	24.3759	23.3917	25.3601	23.5464	22.4841	24.6088	20.6071	19.6568	21.5574	20.9932	19.961	22.0255	20.2294	19.1796	21.2792
52	22.0483	21.27	22.8266	22.4287	21.5636	23.2937	21.6736	20.7681	22.5791	22.2486	21.202	23.2951	22.4153	21.3349	23.4957	22.0162	20.8465	23.1859	23.2056	22.2959	24.1154	23.6013	22.6351	24.5675	22.8217	21.7752	23.8682	19.9479	19.0155	20.8803	20.3113	19.3001	21.3224	19.5904	18.5585	20.6222
53	21.3323	20.5678	22.0968	21.686	20.8384	22.5337	20.9829	20.0913	21.8745	21.5346	20.504	22.5652	21.6926	20.6304	22.7547	21.3071	20.1547	22.4595	22.4555	21.5612	23.3497	22.8202	21.8725	23.7679	22.102	21.0711	23.1329	19.2901	18.3755	20.2047	19.6296	18.6395	20.6196	18.9541	17.9399	19.9682
54	20.6237	19.8723	21.3752	20.9479	20.1171	21.7786	20.3028	19.4243	21.1814	20.8148	19.8003	21.8294	20.9515	19.9085	21.9945	20.6055	19.4698	21.7412	21.7172	20.8375	22.5969	22.0535	21.1235	22.9836	21.3918	20.3758	22.4079	18.6359	17.7384	19.5333	18.9422	17.9733	19.911	18.3304	17.3329	19.3279
55	19.9202	19.1807	20.6596	20.2244	19.4093	21.0395	19.6182	18.7521	20.4842	20.1137	19.114	21.1134	20.2265	19.2016	21.2514	19.9248	18.8044	21.0452	20.9797	20.114	21.8454	21.2949	20.3816	22.2082	20.6753	19.6738	21.6767	17.99	17.1085	18.8714	18.28	17.3304	19.2296	17.6989	16.7177	18.6801
56	19.2159	18.4874	19.9444	19.5016	18.7013	20.3019	18.9315	18.0771	19.7859	19.4066	18.4215	20.3917	19.502	18.4948	20.5093	19.2322	18.1272	20.3372	20.244	19.3913	21.0966	20.5422	19.6447	21.4397	19.9562	18.9688	20.9437	17.3407	16.4744	18.207	17.6099	16.6792	18.5406	17.0683	16.1024	18.0343
57	18.5149	17.7962	19.2337	18.7823	17.9956	19.5689	18.2483	17.4044	19.0922	18.6835	17.7133	19.6538	18.7538	17.7649	19.7426	18.5322	17.4424	19.6219	19.5107	18.6701	20.3513	19.7896	18.9071	20.672	19.2423	18.2678	20.2168	16.7002	15.8475	17.5528	16.9551	16.0416	17.8686	16.4407	15.489	17.3925
58	17.8194	17.1091	18.5297	18.0689	17.2948	18.843	17.5701	16.7356	18.4046	17.9884	17.031	18.9458	18.0325	17.0602	19.0047	17.8608	16.7842	18.9374	18.7788	17.9494	19.6082	19.0382	18.17	19.9063	18.5301	17.5678	19.4925	16.0656	15.2252	16.9059	16.3078	15.4101	17.2054	15.8174	14.8785	16.7563
59	17.1216	16.4189	17.8243	17.3577	16.5952	18.1201	16.8855	16.0599	17.7111	17.284	16.3395	18.2284	17.3164	16.3601	18.2727	17.167	16.1044	18.2296	18.0485	17.2295	18.8675	18.2872	17.4328	19.1416	17.8204	16.8695	18.7714	15.4238	14.5952	16.2524	15.6643	14.7816	16.547	15.177	14.2512	16.1028
60	16.427	15.7312	17.1228	16.6459	15.8946	17.3972	16.2079	15.3903	17.0255	16.5753	15.6438	17.5068	16.616	15.6747	17.5573	16.4507	15.4033	17.4981	17.3225	16.5133	18.1317	17.5436	16.7022	18.3851	17.1123	16.1724	18.0523	14.7848	13.9671	15.6024	15.0039	14.1365	15.8714	14.5582	13.6436	15.4729
61	15.7344	15.0451	16.4237	15.943	15.2022	16.6837	15.5256	14.7161	16.3351	15.8978	14.9776	16.8181	15.935	15.0076	16.8625	15.7768	14.742	16.8116	16.6022	15.8023	17.402	16.8122	15.9831	17.6413	16.403	15.4739	17.3321	14.1354	13.3289	14.9419	14.3447	13.4922	15.1972	13.9187	13.0161	14.8213
62	15.0464	14.3635	15.7293	15.2453	14.515	15.9757	14.8474	14.0458	15.649	15.2272	14.318	16.1364	15.2766	14.362	16.1912	15.0957	14.0742	16.1172	15.8788	15.0886	16.6689	16.0754	15.259	16.8917	15.6934	14.7753	16.6114	13.502	12.7056	14.2984	13.7036	12.865	14.5423	13.2925	12.401	14.184
63	14.3662	13.6898	15.0427	14.5591	13.839	15.2792	14.174	13.3804	14.9675	14.5357	13.6393	15.432	14.6023	13.702	15.5026	14.3909	13.3848	15.3971	15.1649	14.3843	15.9455	15.3529	14.5491	16.1567	14.9887	14.0818	15.8956	12.8794	12.0927	13.6661	13.075	12.2497	13.9003	12.6763	11.7955	13.5572
64	13.6861	13.0167	14.3556	13.8712	13.1621	14.5803	13.5022	12.7172	14.2873	13.8476	12.9646	14.7306	13.8933	13.0102	14.7764	13.7225	12.7299	14.7151	14.4538	13.6833	15.2243	14.6361	13.8452	15.427	14.2839	13.3888	15.1791	12.2518	11.4756	13.0281	12.4395	11.6284	13.2506	12.057	11.1874	12.9267
65	13.0182	12.356	13.6804	13.2021	12.5037	13.9004	12.8362	12.0601	13.6123	13.1625	12.2936	14.0313	13.2231	12.3558	14.0904	13.0266	12.0504	14.0028	13.7542	12.994	14.5144	13.9294	13.1517	14.7072	13.5918	12.7084	14.4752	11.6386	10.8724	12.4047	11.8319	11.0339	12.6298	11.4397	10.5818	12.2977
66	12.3507	11.6966	13.0048	12.5377	11.8508	13.2246	12.1668	11.4007	12.933	12.483	11.6288	13.3372	12.5519	11.7014	13.4024	12.3418	11.3821	13.3015	13.0575	12.3083	13.8068	13.2355	12.4712	13.9999	12.893	12.0226	13.7634	11.0205	10.2656	11.7755	11.2169	10.4332	12.0005	10.8205	9.97508	11.6659
67	11.6866	11.0412	12.3319	11.8717	11.1971	12.5462	11.5054	10.7496	12.2612	11.8359	10.9951	12.6767	11.8958	11.0621	12.7295	11.7033	10.7575	12.6492	12.3603	11.6229	13.0977	12.535	11.7853	13.2847	12.1996	11.3426	13.0565	10.4064	9.66316	11.1497	10.6048	9.83604	11.3736	10.2057	9.37335	11.0381
68	11.034	10.3974	11.6705	11.2234	10.5609	11.8859	10.8499	10.1048	11.595	11.1751	10.3495	12.0006	11.2295	10.4143	12.0447	11.0485	10.1186	11.9783	11.6787	10.9529	12.4044	11.86	11.1242	12.5957	11.5123	10.6693	12.3554	9.80206	9.0705	10.5336	10.0031	9.24923	10.7569	9.60034	8.78103	10.4196
69	10.3847	9.75747	11.012	10.5868	9.9364	11.2373	10.1906	9.45721	10.9239	10.5365	9.7253	11.3477	10.6407	9.83908	11.4423	10.3718	9.46066	11.2829	10.9996	10.2861	11.7132	11.1904	10.469	11.9119	10.8252	9.99685	11.6536	9.19847	8.47927	9.91767	9.41006	8.67122	10.1489	8.98931	8.1844	9.79423
70	9.74217	9.12423	10.3601	9.94841	9.31065	10.5862	9.54544	8.82343	10.2674	9.88232	9.08739	10.6772	9.99758	9.21431	10.7808	9.7109	8.81817	10.6036	10.3256	9.62447	11.0268	10.5177	9.81128	11.224	10.151	9.33699	10.965	8.60802	7.9008	9.31525	8.82649	8.10255	9.55043	8.39399	7.60291	9.18507
71	9.11535	8.50604	9.72466	9.32966	8.70364	9.95568	8.9129	8.20185	9.62396	9.26792	8.48667	10.0492	9.43297	8.66235	10.2036	9.06202	8.18746	9.93658	9.66726	8.97786	10.3567	9.8643	9.17218	10.5564	9.48868	8.68878	10.2886	8.02893	7.33328	8.72457	8.25297	7.54365	8.96228	7.81207	7.03436	8.58979
72	8.49375	7.89288	9.09463	8.71976	8.10506	9.33447	8.28283	7.58302	8.98264	8.62863	7.86367	9.3936	8.8458	8.08989	9.60171	8.38884	7.53583	9.24185	9.01761	8.33964	9.69559	9.22219	8.54384	9.90054	8.83338	8.04758	9.61918	7.45571	6.77163	8.13978	7.68971	6.99461	8.38482	7.23204	6.46834	7.99573
73	7.88614	7.29277	8.47951	8.11688	7.51306	8.72071	7.67283	6.98304	8.36262	8.02572	7.27432	8.77713	8.23785	7.49877	8.97693	7.79392	6.95542	8.63242	8.38429	7.7167	9.05188	8.59116	7.92597	9.25634	8.1987	7.42574	8.97166	6.89138	6.21857	7.5642	7.13711	6.45567	7.81855	6.66113	5.91144	7.41081
74	7.30282	6.71508	7.89056	7.53334	6.9389	8.12778	7.09198	6.41	7.77397	7.4677	6.72588	8.20952	7.6703	6.9447	8.39589	7.247	6.41834	8.07565	7.7686	7.11013	8.42708	7.97597	7.32285	8.6291	7.58412	6.82266	8.34558	6.3593	5.69507	7.02352	6.60763	5.93802	7.27724	6.13007	5.39087	6.86927
75	6.73003	6.14703	7.31304	6.96326	6.37706	7.54947	6.51885	5.84438	7.19331	6.89481	6.16427	7.62534	7.10618	6.39392	7.81843	6.67183	5.85687	7.48678	7.16849	6.51794	7.81903	7.38232	6.73956	8.02509	6.97952	6.22922	7.72983	5.83571	5.17969	6.49174	6.08046	5.42284	6.73807	5.61214	4.88285	6.34143
76	6.17279	5.59324	6.75233	6.4068	5.82765	6.98596	5.96321	5.29514	6.63128	6.3378	5.61735	7.05825	6.53654	5.83856	7.23451	6.12747	5.3234	6.93153	6.5815	5.93794	7.22505	6.79815	6.16505	7.43126	6.39144	5.6514	7.13149	5.33222	4.68285	5.9816	5.5796	4.93166	6.22753	5.11051	4.39031	5.83071
77	5.63278	5.05539	6.21018	5.86871	5.29505	6.44236	5.42379	4.7613	6.08628	5.82019	5.10587	6.53451	6.03735	5.34643	6.72828	5.60184	4.80734	6.39634	6.01081	5.37315	6.64846	6.22846	5.60396	6.85295	5.82144	5.09075	6.55213	4.84266	4.19923	5.48608	5.0921	4.45297	5.73123	4.6219	3.91071	5.33309
78	5.11636	4.53934	5.69339	5.36395	4.79278	5.93511	4.90212	4.24452	5.55973	5.27842	4.57417	5.98267	5.50325	4.82387	6.18263	5.06065	4.27973	5.84158	5.46646	4.83272	6.10021	5.70078	5.08111	6.32044	5.26702	4.54539	5.98865	4.3816	3.74171	5.02149	4.63507	4.00181	5.26832	4.16164	3.45735	4.86593
79	4.62615	4.0476	5.2047	4.86881	4.29971	5.4379	4.41919	3.7632	5.07518	4.79518	4.09462	5.49574	5.04021	4.36436	5.71606	4.56947	3.7968	5.34214	4.951	4.31899	5.58302	5.18089	4.56591	5.79587	4.75786	4.04116	5.47456	3.93585	3.29916	4.57254	4.17967	3.55345	4.80589	3.72712	3.02817	4.42607
80	4.15729	3.57619	4.7384	4.39972	3.83076	4.96869	3.95466	3.3001	4.60923	4.31396	3.61862	5.0093	4.53706	3.87142	5.2027	4.10733	3.34071	4.87394	4.45554	3.82443	5.08665	4.69392	4.08087	5.30696	4.25957	3.54885	4.9703	3.51863	2.8831	4.15415	3.75163	3.13039	4.37287	3.32209	2.62641	4.01776
81	3.71434	3.12946	4.29922	3.9501	3.38048	4.51972	3.52001	2.86531	4.1747	3.87643	3.18176	4.57109	4.10485	3.44094	4.76876	3.67253	2.91025	4.43481	3.98644	3.35497	4.61791	4.22271	3.61126	4.83415	3.79489	3.08811	4.50166	3.12357	2.48858	3.75856	3.34081	2.72447	3.95715	2.94171	2.24847	3.63496
82	3.29923	2.70945	3.88901	3.53215	2.95972	4.10459	3.11094	2.45571	3.76617	3.44699	2.75484	4.13914	3.66495	3.00644	4.32347	3.2552	2.49803	4.01237	3.54845	2.91495	4.18195	3.78076	3.16913	4.39239	3.36294	2.65841	4.06747	2.75488	2.11944	3.39032	2.97418	2.35792	3.59043	2.57729	1.88833	3.26624
83	2.90725	2.31274	3.50175	3.13963	2.56343	3.71582	2.72443	2.06955	3.3793	3.07436	2.3773	3.77141	3.27959	2.61985	3.93932	2.89509	2.13476	3.65542	3.13062	2.49581	3.76543	3.3625	2.75011	3.97488	2.94962	2.24906	3.65017	2.40792	1.77262	3.04321	2.63059	2.01357	3.24761	2.23513	1.55176	2.9185
84	2.54786	1.94745	3.14827	2.76652	2.18726	3.34579	2.37832	1.72089	3.03575	2.69477	1.99956	3.38998	2.86876	2.21751	3.52001	2.53871	1.78036	3.29707	2.7461	2.10875	3.38345	2.96333	2.3511	3.57555	2.57844	1.87874	3.27815	2.10018	1.46137	2.73899	2.31641	1.69659	2.93624	1.93753	1.25453	2.62053
85	2.22082	1.61346	2.82818	2.42979	1.84514	3.01445	2.062	1.40172	2.72227	2.37268	1.6709	3.07446	2.55067	1.89209	3.20926	2.22113	1.46087	2.98139	2.39511	1.75408	3.03614	2.61084	1.99439	3.22729	2.23328	1.53551	2.93105	1.81822	1.17584	2.46061	2.0084	1.39059	2.62622	1.67448	0.988793	2.36017
86	1.91777	1.3049	2.53064	2.11802	1.52828	2.70775	1.76978	1.10858	2.43099	2.0628	1.35824	2.76735	2.25393	1.5872	2.92067	1.91185	1.15642	2.66728	2.07311	1.42862	2.71759	2.28118	1.66123	2.90113	1.92107	1.22472	2.61742	1.55413	0.91156	2.19671	1.73022	1.11365	2.3468	1.42434	0.741737	2.10694
87	1.65107	1.03046	2.27168	1.83523	1.23995	2.43051	1.51707	0.851193	2.18294	1.79243	1.0805	2.50436	1.97336	1.29978	2.64695	1.65264	0.893352	2.41193	1.7829	1.13452	2.43128	1.97718	1.35435	2.6	1.64375	0.947403	2.34011	1.33217	0.682984	1.98136	1.48861	0.869589	2.10764	1.21745	0.529744	1.90515
88	1.40805	0.781607	2.03449	1.58321	0.981123	2.18529	1.28508	0.618054	1.95211	1.51671	0.811112	2.22231	1.67683	1.01134	2.34231	1.39465	0.644238	2.14506	1.52479	0.871704	2.17788	1.70984	1.08129	2.33839	1.3964	0.700116	2.09269	1.1267	0.475214	1.7782	1.27646	0.652809	1.9001	1.02199	0.336913	1.70707
89	1.19324	0.561027	1.82544	1.36254	0.7513	1.97378	1.08004	0.412722	1.74736	1.2751	0.574999	1.9752	1.43076	0.765442	2.09608	1.16369	0.424711	1.90268	1.29067	0.63525	1.94608	1.46879	0.834553	2.10303	1.17239	0.479468	1.86531	0.95439	0.295373	1.61341	1.10057	0.464736	1.7364	0.858105	0.170924	1.54529
90	1.00772	0.368155	1.64729	1.16175	0.543271	1.78022	0.907636	0.235951	1.57932	1.06261	0.36892	1.75629	1.18684	0.535193	1.83848	0.970486	0.237701	1.70327	1.08709	0.428323	1.74585	1.24735	0.610542	1.88415	0.983274	0.289737	1.67681	0.809657	0.138139	1.48118	0.950015	0.296986	1.60304	0.722135	0.0271519	1.41712
91	0.843927	0.19866	1.48919	0.978381	0.356527	1.60024	0.757739	0.0821782	1.4333	0.885353	0.19327	1.57744	1.00114	0.347131	1.65515	0.803199	0.0769781	1.52942	0.910365	0.247879	1.57285	1.04587	0.410514	1.68122	0.82251	0.125751	1.51927	0.675535	-0.00127918	1.35235	0.804266	0.142309	1.46622	0.598938	-0.0977854	1.29566
92	0.699377	0.0513995	1.34735	0.818914	0.193698	1.44413	0.625041	-0.0502815	1.30036	0.71722	0.0411226	1.39332	0.803129	0.174226	1.43203	0.651871	-0.0589414	1.36268	0.758556	0.091506	1.42561	0.882955	0.240614	1.5253	0.681051	-0.0162402	1.37834	0.554567	-0.120651	1.22979	0.665271	0.00535307	1.32519	0.49022	-0.203172	1.18361
93	0.577105	-0.0747361	1.22895	0.684214	0.0526782	1.31575	0.513079	-0.162856	1.18901	0.589655	-0.0852348	1.26455	0.662607	0.0364895	1.28872	0.534065	-0.173149	1.24128	0.626153	-0.0435641	1.29587	0.740752	0.0909045	1.3906	0.558419	-0.137178	1.25402	0.455156	-0.222455	1.13277	0.549847	-0.111909	1.2116	0.401153	-0.292957	1.09526
94	0.471131	-0.181961	1.12422	0.558532	-0.0691862	1.18625	0.418504	-0.258282	1.09529	0.48411	-0.193532	1.16175	0.527327	-0.0777609	1.13241	0.441502	-0.273724	1.15673	0.511984	-0.158909	1.18288	0.609007	-0.0403821	1.2584	0.455297	-0.239718	1.15031	0.367619	-0.306004	1.04124	0.442369	-0.208089	1.09283	0.324191	-0.366491	1.01487
95	0.380799	-0.272352	1.03395	0.446605	-0.168969	1.06218	0.339299	-0.339861	1.01846	0.387227	-0.28126	1.05571	0.42849	-0.171254	1.02823	0.35066	-0.350467	1.05179	0.41343	-0.256146	1.08301	0.485813	-0.149196	1.12082	0.369203	-0.327599	1.066	0.296942	-0.378036	0.97192	0.350924	-0.283369	0.985217	0.263081	-0.43258	0.958742
96	0.307884	-0.353348	0.969116	0.372856	-0.264687	1.0104	0.271395	-0.409104	0.951893	0.316952	-0.365887	0.999792	0.36568	-0.266027	0.997388	0.282862	-0.423518	0.989242	0.333556	-0.34257	1.00968	0.403636	-0.251419	1.05869	0.294601	-0.401501	0.990703	0.23857	-0.441967	0.919108	0.291391	-0.362282	0.945064	0.209518	-0.486241	0.905276
97	0.237607	-0.41403	0.889244	0.292437	-0.342008	0.926881	0.208484	-0.459036	0.876004	0.238796	-0.415115	0.892707	0.289761	-0.343381	0.922903	0.210115	-0.456868	0.877099	0.256531	-0.407722	0.920784	0.311359	-0.330938	0.953655	0.226232	-0.456456	0.90892	0.18576	-0.492269	0.86379	0.234427	-0.432495	0.90135	0.162078	-0.526891	0.851046
98	0.173135	-0.454988	0.801258	0.212686	-0.395669	0.82104	0.151778	-0.490711	0.794268	0.178264	-0.461368	0.817896	0.200056	-0.370568	0.77068	0.158787	-0.501486	0.81906	0.184969	-0.449416	0.819354	0.221184	-0.381525	0.823894	0.163495	-0.489536	0.816527	0.1359	-0.522105	0.793905	0.17938	-0.495313	0.854072	0.117343	-0.544059	0.778745
99	0.103134	-0.429138	0.635407	0.127315	-0.392699	0.64733	0.0903323	-0.452698	0.633363	0.115577	-0.465808	0.696962	0.147277	-0.445	0.739553	0.100578	-0.484715	0.685871	0.109168	-0.424935	0.643272	0.130192	-0.376511	0.636895	0.0965044	-0.452564	0.645573	0.0791801	-0.467701	0.626061	0.100947	-0.444138	0.646033	0.0688523	-0.483638	0.621343
100	0.0286816	-0.182493	0.239856	0.0316203	-0.146504	0.209745	0.0255089	-0.194239	0.245257	0.0350121	-0.223299	0.293323	0.032102	-0.14859	0.212794	0.0320896	-0.243142	0.307321	0.0295001	-0.175106	0.234106	0.0335237	-0.145003	0.21205	0.0261612	-0.185981	0.238303	0.0223282	-0.19816	0.242816	0.0252365	-0.164105	0.214578	0.0197519	-0.20753	0.247034

## Sheet: PD
Life expectancy without problems in pain and discomfort for the Belgian population aged 15 years and older in 2018, by age, sex, and region.
	BELGIUM									BRUSSELS									FLANDERS									WALLONIA
	Both			Male			Female			Both			Male			Female			Both			Male			Female			Both			Male			Female
Age	mean	lwr	upr	mean	lwr	upr	mean	lwr	upr	mean	lwr	upr	mean	lwr	upr	mean	lwr	upr	mean	lwr	upr	mean	lwr	upr	mean	lwr	upr	mean	lwr	upr	mean	lwr	upr	mean	lwr	upr
15	29.1442	28.3687	29.9198	31.6344	30.563	32.7058	26.6454	25.591	27.6998	30.8845	29.6045	32.1644	33.4001	31.9568	34.8433	28.4293	26.9139	29.9448	31.7172	30.6388	32.7956	34.3227	33.0223	35.6231	29.0681	27.7506	30.3856	24.1651	22.7984	25.5319	26.3835	24.8471	27.9199	21.9798	20.3995	23.5601
16	28.5107	27.7488	29.2726	30.9761	29.9261	32.0261	26.0395	25.0019	27.0771	30.2127	28.9547	31.4706	32.7036	31.2874	34.1199	27.7883	26.2973	29.2793	31.0732	30.0141	32.1322	33.6553	32.38	34.9307	28.4504	27.1547	29.7462	23.5548	22.212	24.8976	25.7467	24.2409	27.2525	21.3974	19.8421	22.9526
17	27.8837	27.135	28.6324	30.3235	29.2944	31.3527	25.4408	24.4195	26.4621	29.5514	28.3146	30.7882	32.0171	30.6268	33.4074	27.1582	25.6907	28.6257	30.4354	29.3951	31.4756	32.993	31.742	34.244	27.8401	26.5654	29.1148	22.9512	21.6317	24.2707	25.1164	23.6404	26.5924	20.8221	19.2912	22.353
18	27.2627	26.5269	27.9985	29.6766	28.6677	30.6855	24.8484	23.8429	25.854	28.8889	27.6729	30.1049	31.3353	29.9702	32.7003	26.5215	25.0774	27.9656	29.8022	28.7803	30.8242	32.3345	31.1072	33.5618	27.2352	25.981	28.4895	22.3576	21.0605	23.6547	24.4948	23.0477	25.9419	20.2579	18.7502	21.7655
19	26.6477	25.9244	27.371	29.0339	28.0448	30.023	24.2636	23.2733	25.2539	28.2277	27.032	29.4234	30.6488	29.3087	31.9889	25.8914	24.47	27.3128	29.1761	28.1719	30.1803	31.6818	30.4775	32.886	26.6384	25.4039	27.8729	21.7709	20.4955	23.0463	23.8786	22.4596	25.2976	19.7018	18.2167	21.187
20	26.0431	25.3318	26.7545	28.4053	27.4351	29.3756	23.6859	22.7103	24.6616	27.581	26.4046	28.7574	29.9809	28.6642	31.2975	25.272	23.8723	26.6717	28.5564	27.5693	29.5434	31.0365	29.8545	32.2185	26.047	24.8317	27.2624	21.199	19.9442	22.4538	23.2839	21.8914	24.6765	19.1549	17.6914	20.6184
21	25.4443	24.7446	26.1441	27.7852	26.8332	28.7372	23.1117	22.1504	24.073	26.938	25.7803	28.0957	29.3176	28.0237	30.6115	24.6554	23.277	26.0339	27.943	26.9726	28.9134	30.4017	29.2411	31.5623	25.4584	24.2617	26.6551	20.6337	19.3988	21.8686	22.6969	21.3298	24.0639	18.6136	17.1711	20.0561
22	24.8494	24.1609	25.5378	27.1624	26.2283	28.0964	22.5471	21.5995	23.4948	26.3026	25.1629	27.4423	28.6629	27.3908	29.935	24.0457	22.6877	25.4038	27.335	26.3807	28.2893	29.7649	28.6253	30.9045	24.8816	23.7027	26.0605	20.0704	18.855	21.2858	22.1048	20.7631	23.4464	18.0805	16.6583	19.5028
23	24.2631	23.5854	24.9408	26.5504	25.6335	27.4673	21.9894	21.0549	22.9238	25.6747	24.5523	26.7971	28.0089	26.758	29.2598	23.4493	22.1105	24.788	26.7344	25.7956	27.6732	29.1415	28.0218	30.2611	24.3071	23.1456	25.4686	19.5183	18.3215	20.7152	21.5234	20.206	22.8407	17.5591	16.156	18.9622
24	23.6803	23.0131	24.3475	25.9391	25.039	26.8393	21.4374	20.5156	22.3592	25.0507	23.945	26.1564	27.3556	26.1254	28.5859	22.8591	21.539	24.1792	26.1343	25.2107	27.0579	28.5141	27.4141	29.6141	23.737	22.5922	24.8817	18.9743	17.7953	20.1534	20.9497	19.6558	22.2436	17.0461	15.6614	18.4308
25	23.1061	22.449	23.7633	25.3375	24.4534	26.2216	20.8933	19.9838	21.8029	24.4308	23.3412	25.5204	26.707	25.4967	27.9174	22.2726	20.9706	23.5747	25.5419	24.6329	26.451	27.8949	26.8137	28.976	23.1743	22.0457	24.3029	18.4423	17.2802	19.6045	20.3897	19.1179	21.6615	16.5436	15.1763	17.9108
26	22.5365	21.8891	23.184	24.7374	23.8689	25.6058	20.3564	19.4585	21.2543	23.8154	22.7414	24.8894	26.0631	24.872	27.2543	21.6906	20.406	22.9751	24.9542	24.0593	25.8491	27.2758	26.213	28.3386	22.6201	21.5069	23.7333	17.9158	16.7699	19.0616	19.8331	18.5828	21.0833	16.0483	14.6979	17.3988
27	21.973	21.3349	22.6111	24.1452	23.2917	24.9987	19.8239	18.9373	20.7106	23.2096	22.1504	24.2688	25.4267	24.2539	26.5995	21.1196	19.8516	22.3875	24.3724	23.4911	25.2538	26.6656	25.6204	27.7109	22.0693	20.971	23.1675	17.3952	16.265	18.5254	19.2843	18.0546	20.5139	15.5577	14.2236	16.8917
28	21.4147	20.7856	22.0438	23.556	22.717	24.395	19.2988	18.423	20.1747	22.6077	21.5628	23.6526	24.7927	23.6376	25.9478	20.5535	19.3015	21.8055	23.7953	22.9271	24.6636	26.0584	25.0301	27.0867	21.5247	20.4409	22.6085	16.8821	15.767	17.9973	18.7395	17.5299	19.9491	15.0773	13.7587	16.396
29	20.8629	20.2425	21.4834	22.973	22.1479	23.7981	18.7803	17.9149	19.6458	22.012	20.9808	23.0431	24.1638	23.0257	25.302	19.9943	18.7577	21.231	23.2233	22.3677	24.079	25.4566	24.4446	26.4687	20.985	19.915	22.055	16.3781	15.2773	17.4789	18.2032	17.0127	19.3937	14.6066	13.3026	15.9105
30	20.316	19.7039	20.9282	22.3919	21.5803	23.2035	18.2692	17.4136	19.1248	21.4227	20.4046	22.4407	23.5381	22.4163	24.6598	19.4441	18.222	20.6662	22.6576	21.8141	23.5012	24.858	23.8616	25.8543	20.4542	19.3974	21.5111	15.8778	14.7909	16.9647	17.6681	16.4963	18.84	14.1416	12.8518	15.4313
31	19.7781	19.1738	20.3823	21.8234	21.0245	22.6224	17.764	16.9179	18.61	20.8408	19.8352	21.8463	22.9223	21.8161	24.0286	18.8991	17.691	20.1072	22.0986	21.2667	22.9306	24.269	23.2875	25.2504	19.9277	18.8836	20.9719	15.3902	14.3163	16.4642	17.1504	15.9958	18.305	13.6855	12.4093	14.9617
32	19.2466	18.6499	19.8433	21.2601	20.4733	22.0469	17.2663	16.4292	18.1033	20.2733	19.2792	21.2673	22.3209	21.229	23.4128	18.3682	17.173	19.5634	21.5433	20.7225	22.3641	23.6822	22.7151	24.6493	19.4061	18.3741	20.438	14.9109	13.8493	15.9725	16.6394	15.5013	17.7776	13.2389	11.9754	14.5023
33	18.7212	18.1317	19.3108	20.6996	19.9246	21.4747	16.7774	15.9489	17.6059	19.7094	18.7265	20.6922	21.7229	20.6449	22.801	17.841	16.6584	19.0237	20.9925	20.1825	21.8026	23.0944	22.1413	24.0475	18.8937	17.8733	19.9141	14.4411	13.3911	15.4911	16.1367	15.0142	17.2593	12.8028	11.5512	14.0543
34	18.2021	17.6194	18.7847	20.1421	19.3784	20.9059	16.2973	15.4768	17.1178	19.1451	18.1732	20.117	21.1193	20.055	22.1836	17.3175	16.147	18.488	20.452	19.6521	21.2519	22.516	21.576	23.4559	18.3921	17.3825	19.4017	13.9756	12.9369	15.0144	15.633	14.5259	16.7401	12.3753	11.1351	13.6156
35	17.6886	17.1125	18.2646	19.5911	18.8381	20.3441	15.8221	15.0094	16.6348	18.5931	17.6314	19.5548	20.532	19.4803	21.5837	16.8028	15.6439	17.9617	19.9107	19.1207	20.7007	21.9352	21.0082	22.8622	17.8911	16.892	18.8901	13.5224	12.4941	14.5508	15.1445	14.0516	16.2374	11.9577	10.728	13.1873
36	17.1819	16.6121	17.7516	19.0476	18.3048	19.7904	15.3531	14.5478	16.1584	18.0475	17.0955	18.9995	19.952	18.9122	20.9918	16.2935	15.1457	17.4414	19.3808	18.6001	20.1615	21.3692	20.4542	22.2842	17.3987	16.4096	18.3877	13.0712	12.0532	14.0891	14.655	13.5762	15.7338	11.5443	10.3251	12.7635
37	16.6841	16.1203	17.2479	18.5123	17.7792	19.2454	14.8936	14.0952	15.6919	17.5168	16.5737	18.46	19.3818	18.3532	20.4105	15.8031	14.6651	16.9411	18.8556	18.0839	19.6274	20.8078	19.9042	21.7115	16.911	15.9315	17.8905	12.6327	11.6242	13.6412	14.1783	13.1125	15.2441	11.1437	9.934	12.3533
38	16.1914	15.6333	16.7495	17.9817	17.2579	18.7056	14.4393	13.6477	15.2309	16.9877	16.0532	17.9222	18.8124	17.7946	19.8301	15.3146	14.1863	16.4429	18.3356	17.5724	19.0988	20.2506	19.3579	21.1433	16.4293	15.459	17.3996	12.2012	11.2018	13.2006	13.7093	12.6559	14.7627	10.7493	9.54892	11.9498
39	15.7046	15.1519	16.2573	17.4581	16.743	18.1732	13.9901	13.205	14.7751	16.4692	15.5428	17.3957	18.2616	17.2535	19.2696	14.8299	13.7111	15.9487	17.8214	17.0663	18.5765	19.6982	18.816	20.5805	15.9542	14.9927	16.9157	11.7749	10.7844	12.7655	13.2468	12.2053	14.2883	10.3592	9.16807	11.5504
40	15.227	14.6794	15.7746	16.9413	16.2345	17.6481	13.5519	12.7728	14.3309	15.96	15.0411	16.8789	17.7106	16.7121	18.7091	14.3619	13.2515	15.4723	17.3111	16.5639	18.0582	19.1479	18.2758	20.0201	15.4844	14.5314	16.4375	11.365	10.3822	12.3478	12.8	11.7691	13.8309	9.98574	8.80247	11.169
41	14.7542	14.2116	15.2968	16.428	15.7291	17.1268	13.1194	12.3462	13.8927	15.4529	14.5415	16.3643	17.1613	16.1722	18.1504	13.8962	12.7942	14.9982	16.8083	16.0686	17.548	18.6064	17.7438	19.4691	15.0211	14.0761	15.9661	10.9579	9.98294	11.933	12.3513	11.3313	13.3714	9.61878	8.4432	10.7944
42	14.288	13.7502	14.8259	15.9191	15.2279	16.6102	12.6953	11.9275	13.463	14.9541	14.0498	15.8584	16.6194	15.6393	17.5996	13.4392	12.3451	14.5333	16.3113	15.5788	17.0438	18.0671	17.2137	18.9206	14.5664	13.629	15.5038	10.5587	9.59114	11.5262	11.9097	10.9	12.9193	9.26013	8.09188	10.4284
43	13.8309	13.2975	14.3643	15.4225	14.7385	16.1066	12.2774	11.515	13.0399	14.4697	13.5718	15.3677	16.0963	15.124	17.0686	12.9927	11.9059	14.0794	15.8212	15.0955	16.5469	17.5364	16.6916	18.3812	14.1172	13.1871	15.0472	10.1698	9.20919	11.1304	11.4831	10.4828	12.4834	8.90803	7.747	10.0691
44	13.3779	12.8489	13.907	14.9277	14.2506	15.6048	11.8655	11.1083	12.6228	13.9824	13.0911	14.8736	15.5601	14.5965	16.5237	12.5516	11.4721	13.6312	15.3384	14.6193	16.0576	17.0154	16.1787	17.8521	13.6732	12.7503	14.5961	9.78408	8.8306	10.7376	11.0542	10.0637	12.0447	8.56337	7.40938	9.71736
45	12.9348	12.4099	13.4597	14.4411	13.7705	15.1116	11.4647	10.7122	12.2172	13.5062	12.6213	14.3912	15.0382	14.0825	15.9939	12.1188	11.0462	13.1914	14.8598	14.147	15.5726	16.4908	15.6622	17.3193	13.2396	12.3233	14.1559	9.41438	8.46699	10.3618	10.6454	9.66319	11.6276	8.23118	7.08341	9.37896
46	12.4979	11.9769	13.0188	13.9601	13.2959	14.6243	11.0704	10.3226	11.8183	13.0412	12.162	13.9204	14.5286	13.5802	15.4769	11.6956	10.6294	12.7617	14.3873	13.6806	15.094	15.9709	15.1503	16.7915	12.8133	11.9033	13.7233	9.05037	8.10907	9.99167	10.2422	9.26809	11.2163	7.90473	6.76327	9.04619
47	12.0694	11.5522	12.5865	13.4877	12.8294	14.1459	10.6843	9.94084	11.4277	12.5855	11.7118	13.4592	14.0261	13.0849	14.9674	11.2833	10.2232	12.3434	13.9248	13.2238	14.6258	15.4645	14.6512	16.2779	12.3938	11.49	13.2977	8.69323	7.75796	9.6285	9.8429	8.87703	10.8088	7.58727	6.45181	8.72273
48	11.6472	11.1338	12.1607	13.0244	12.3718	13.677	10.3021	9.56326	11.041	12.1419	11.2733	13.0105	13.5463	12.6109	14.4817	10.8735	9.81966	11.9273	13.4643	12.7691	14.1595	14.9598	14.1537	15.766	11.9767	11.079	12.8744	8.34673	7.41704	9.27642	9.45849	8.49988	10.4171	7.27692	6.14745	8.4064
49	11.233	10.7231	11.7429	12.5691	11.9219	13.2164	9.92766	9.19318	10.6621	11.6946	10.8317	12.5575	13.0555	12.1271	13.9839	10.4661	9.41901	11.5133	13.0109	12.3212	13.7005	14.4618	13.6626	15.261	11.5668	10.6752	12.4584	8.01215	7.08747	8.93682	9.0888	8.13651	10.0411	6.97605	5.85222	8.09988
50	10.826	10.3195	11.3324	12.1204	11.4783	12.7624	9.56071	8.83054	10.2909	11.2562	10.3989	12.1136	12.569	11.6477	13.4903	10.0713	9.0303	11.1123	12.567	11.8826	13.2514	13.9751	13.1824	14.7678	11.1647	10.2789	12.0505	7.6819	6.76255	8.60125	8.72099	7.77544	9.66655	6.68146	5.56345	7.79946
51	10.4258	9.92281	10.9288	11.675	11.0382	12.3118	9.20333	8.47725	9.9294	10.8359	9.98332	11.6885	12.1011	11.186	13.0162	9.69363	8.65775	10.7295	12.1264	11.4473	12.8054	13.488	12.7021	14.274	10.7689	9.88883	11.6489	7.36071	6.44649	8.27493	8.35833	7.41968	9.29699	6.39863	5.28574	7.51152
52	10.0333	9.53374	10.5329	11.2408	10.6089	11.8727	8.85063	8.12883	9.57244	10.4228	9.57495	11.2706	11.6387	10.7299	12.5474	9.32435	8.29344	10.3553	11.6934	11.0195	12.3672	13.0113	12.2317	13.7909	10.3782	9.50395	11.2524	7.04775	6.1386	7.95691	8.00914	7.07666	8.94162	6.11981	5.01267	7.22694
53	9.6465	9.15034	10.1427	10.8112	10.1843	11.4381	8.50428	7.78682	9.22174	10.0182	9.1751	10.8613	11.1989	10.2953	12.1025	8.95145	7.92678	9.97612	11.2647	10.5962	11.9333	12.5352	11.7623	13.3082	9.99488	9.12644	10.8633	6.74161	5.83765	7.64557	7.66604	6.73988	8.59221	5.84821	4.74695	6.94947
54	9.269	8.77616	9.76184	10.3892	9.76715	11.0112	8.16846	7.45508	8.88183	9.61756	8.77951	10.4556	10.7555	9.85804	11.653	8.58859	7.56997	9.60722	10.8476	10.1839	11.5112	12.0718	11.305	12.8385	9.62179	8.7588	10.4848	6.44348	5.54475	7.34222	7.32725	6.40783	8.24666	5.5873	4.4914	6.68321
55	8.90016	8.41059	9.38973	9.98032	9.3628	10.5978	7.8375	7.12846	8.54654	9.23253	8.39895	10.0661	10.3267	9.43479	11.2185	8.24175	7.22826	9.25524	10.4367	9.77806	11.0953	11.6179	10.8573	12.3786	9.25215	8.39495	10.1094	6.15538	5.26162	7.04914	7.00511	6.09137	7.91885	5.33116	4.24125	6.42106
56	8.5378	8.05158	9.02403	9.57798	8.96501	10.1909	7.51281	6.80826	8.21735	8.85218	8.02346	9.68091	9.90475	9.01867	10.7908	7.89766	6.89002	8.9053	10.0331	9.37943	10.6867	11.173	10.4182	11.9278	8.8882	8.03695	9.73944	5.87354	4.98507	6.76202	6.68709	5.77958	7.59461	5.08269	3.99887	6.16651
57	8.184	7.7011	8.6669	9.18386	8.57542	9.7923	7.19681	6.49672	7.89689	8.47223	7.64921	9.29526	9.47771	8.59876	10.3567	7.55841	6.55715	8.55967	9.63731	8.98863	10.286	10.734	9.98527	11.4828	8.53356	7.68813	9.379	5.60225	4.71876	6.48574	6.3822	5.48029	7.28411	4.8426	3.76482	5.92038
58	7.8398	7.36016	8.31944	8.79927	8.19527	9.40326	6.89026	6.19451	7.586	8.11277	7.29441	8.93114	9.07139	8.19862	9.94416	7.2389	6.24259	8.23522	9.24908	8.6054	9.89276	10.3019	9.55918	11.0445	8.18693	7.34731	9.02655	5.34056	4.46187	6.21925	6.08754	5.191	6.98408	4.61133	3.53943	5.68323
59	7.50188	7.02565	7.97811	8.42243	7.82293	9.02192	6.58866	5.89762	7.2797	7.75698	6.94389	8.57008	8.67486	7.80833	9.5414	6.91832	5.92835	7.90829	8.86848	8.22984	9.50711	9.87608	9.13968	10.6125	7.84863	7.01481	8.68245	5.0841	4.21078	5.95743	5.80174	4.91056	6.69293	4.3826	3.3179	5.4473
60	7.17257	6.69976	7.64537	8.05203	7.45722	8.64683	6.29718	5.61068	6.98367	7.40709	6.59971	8.21447	8.29327	7.43253	9.15402	6.59671	5.61461	7.5788	8.49686	7.86324	9.13048	9.46045	8.73024	10.1907	7.51822	6.69026	8.34619	4.83607	3.96815	5.704	5.51702	4.63241	6.40162	4.16749	3.10865	5.22632
61	6.8512	6.38191	7.3205	7.69243	7.10222	8.28265	6.01112	5.32953	6.69271	7.07877	6.27585	7.88169	7.92837	7.07277	8.78396	6.2999	5.32342	7.27639	8.13473	7.50609	8.76337	9.05741	8.33317	9.78165	7.19432	6.37245	8.0162	4.59199	3.73034	5.45363	5.23994	4.36221	6.11768	3.9536	2.90238	5.00482
62	6.53868	6.07293	7.00444	7.34177	6.7562	7.92734	5.73364	5.05698	6.4103	6.76091	5.96238	7.55944	7.58141	6.73012	8.4327	6.00777	5.03762	6.97791	7.77759	7.15425	8.40094	8.65734	7.93961	9.37507	6.87709	6.06156	7.69263	4.36018	3.50416	5.21619	4.9765	4.10493	5.84806	3.75043	2.70613	4.79472
63	6.2361	5.77383	6.69836	7.00272	6.42166	7.58379	5.46465	4.79296	6.13634	6.44085	5.64817	7.23353	7.2331	6.38745	8.07876	5.71341	4.75154	6.67528	7.43132	6.81316	8.04947	8.27059	7.55913	8.98206	6.56851	5.75935	7.37767	4.13858	3.28787	4.9893	4.72424	3.85849	5.58999	3.55663	2.51884	4.59441
64	5.93967	5.48115	6.3982	6.66866	6.09252	7.2448	5.20254	4.53606	5.86902	6.12904	5.3425	6.91559	6.87385	6.03645	7.71125	5.44029	4.48476	6.39582	7.09218	6.47942	7.70495	7.89222	7.18719	8.59724	6.26594	5.46354	7.06834	3.92177	3.07713	4.76641	4.47587	3.61694	5.33481	3.3681	2.33755	4.39864
65	5.65423	5.19933	6.10913	6.349	5.77742	6.92057	4.94841	4.28725	5.60956	5.8248	5.04479	6.60481	6.5396	5.70884	7.37036	5.16258	4.21592	6.10924	6.76406	6.15658	7.37155	7.52416	6.82561	8.22271	5.97445	5.17856	6.77033	3.71543	2.87642	4.55443	4.24345	3.39004	5.09687	3.1858	2.16296	4.20864
66	5.37413	4.92319	5.82506	6.03653	5.46979	6.60327	4.69813	4.04299	5.35328	5.52879	4.75566	6.30192	6.21024	5.38697	7.03352	4.89497	3.95718	5.83277	6.44215	5.84028	7.04403	7.16743	6.47531	7.85955	5.68499	4.89659	6.4734	3.51296	2.68062	4.34529	4.01387	3.16723	4.86052	3.00814	1.99401	4.02226
67	5.10012	4.65346	5.54678	5.72772	5.16647	6.28896	4.45555	3.80661	5.10449	5.25234	4.48482	6.01986	5.89328	5.07739	6.70917	4.65093	3.71932	5.58254	6.12422	5.52854	6.7199	6.81106	6.12642	7.4957	5.40226	4.62173	6.18279	3.31666	2.49153	4.14178	3.7904	2.9512	4.62959	2.83636	1.83156	3.84116
68	4.83522	4.39289	5.27755	5.43149	4.87555	5.98742	4.21927	3.57693	4.8616	4.97448	4.2143	5.73466	5.57571	4.76894	6.38248	4.40497	3.4818	5.32813	5.81771	5.22812	6.4073	6.47204	5.79428	7.1498	5.12606	4.35386	5.89826	3.12784	2.31016	3.94553	3.57519	2.74367	4.4067	2.67132	1.67617	3.66647
69	4.57534	4.13779	5.01288	5.14444	4.59396	5.69492	3.98499	3.35036	4.61961	4.71069	3.95731	5.46406	5.30069	4.49849	6.1029	4.15429	3.24266	5.06592	5.51564	4.93276	6.09853	6.13904	5.46872	6.80937	4.85308	4.09022	5.61594	2.94318	2.13405	3.75231	3.36726	2.54388	4.19064	2.50833	1.52492	3.49173
70	4.32137	3.889	4.75374	4.85957	4.31549	5.40366	3.7591	3.13234	4.38585	4.44351	3.69921	5.18782	5.00223	4.20982	5.79465	3.91336	3.0134	4.81331	5.21866	4.64307	5.79425	5.80681	5.14514	6.46849	4.58839	3.83514	5.34164	2.76612	1.96576	3.56648	3.16641	2.35169	3.98113	2.35281	1.38123	3.3244
71	4.07681	3.64968	4.50394	4.5869	4.04908	5.12472	3.54045	2.92191	4.15899	4.19728	3.46032	4.93423	4.74621	3.9586	5.53382	3.68004	2.79238	4.5677	4.93154	4.36337	5.49971	5.48733	4.83423	6.14042	4.33101	3.58782	5.0742	2.59558	1.80449	3.38667	2.97243	2.16696	3.7779	2.20364	1.24435	3.16292
72	3.8364	3.41514	4.25766	4.32067	3.78966	4.85168	3.3244	2.71526	3.93354	3.94221	3.21606	4.66836	4.48157	3.70189	5.26125	3.43895	2.56808	4.30982	4.6502	4.09005	5.21036	5.17562	4.53163	5.8196	4.07806	3.34593	4.81019	2.42929	1.64869	3.20989	2.78493	1.98944	3.58042	2.05702	1.11219	3.00186
73	3.60348	3.1884	4.01856	4.05945	3.53602	4.58289	3.11738	2.51773	3.71702	3.70556	2.98886	4.42226	4.2085	3.44023	4.97677	3.23144	2.3715	4.09138	4.37795	3.82607	4.92984	4.87107	4.23685	5.5053	3.83516	3.11412	4.5562	2.26768	1.49875	3.0366	2.60358	1.81892	3.38823	1.91447	0.985725	2.84322
74	3.3822	2.97312	3.79129	3.80888	3.29312	4.32464	2.92254	2.33181	3.51326	3.49092	2.78134	4.20049	3.9576	3.19883	4.71638	3.04486	2.19262	3.8971	4.11488	3.5715	4.65826	4.57587	3.95183	5.19992	3.60149	2.89171	4.31127	2.1179	1.35936	2.87643	2.43246	1.65826	3.20666	1.7843	0.869182	2.69942
75	3.16564	2.7632	3.56809	3.56548	3.05796	4.07301	2.7305	2.14996	3.31105	3.2699	2.57076	3.96904	3.70946	2.96182	4.45709	2.84671	2.00791	3.68551	3.85928	3.32489	4.39367	4.29276	3.67894	4.90657	3.37158	2.67432	4.06884	1.9716	1.22501	2.71819	2.26343	1.50187	3.025	1.65834	0.758254	2.55842
76	2.95546	2.56014	3.35079	3.32876	2.83016	3.82737	2.54465	1.97493	3.11436	3.05616	2.36814	3.74418	3.45866	2.72514	4.19219	2.66115	1.83484	3.48747	3.60911	3.08452	4.13369	4.01418	3.41176	4.6166	3.14779	2.46395	3.83164	1.8321	1.09784	2.56636	2.10488	1.35542	2.85433	1.53696	0.65319	2.42073
77	2.75178	2.36407	3.13948	3.10058	2.61135	3.5898	2.36375	1.80584	2.92166	2.86044	2.18172	3.53915	3.24482	2.51994	3.9697	2.48243	1.66928	3.29558	3.36531	2.85129	3.87934	3.74238	3.1523	4.33245	2.93013	2.26065	3.59961	1.69674	0.976262	2.41722	1.95145	1.21539	2.68751	1.41863	0.553441	2.28382
78	2.55701	2.17712	2.9369	2.88831	2.40772	3.3689	2.18774	1.64272	2.73277	2.65088	1.98722	3.31454	3.0111	2.30179	3.7204	2.29449	1.50073	3.08826	3.13277	2.62935	3.63619	3.49332	2.91398	4.07266	2.71654	2.06297	3.37011	1.57005	0.8629	2.27721	1.80919	1.0855	2.53289	1.3075	0.460714	2.15429
79	2.37187	1.99984	2.7439	2.67874	2.20818	3.14931	2.02539	1.49214	2.55864	2.46783	1.81522	3.12044	2.81438	2.11451	3.51424	2.12597	1.3483	2.90364	2.91233	2.41938	3.40527	3.24571	2.67891	3.8125	2.5216	1.88196	3.16123	1.44683	0.754813	2.13885	1.66636	0.958666	2.37405	1.20235	0.374411	2.0303
80	2.19328	1.82964	2.55692	2.48015	2.01965	2.94065	1.86699	1.34683	2.38715	2.28205	1.64385	2.92024	2.59241	1.91107	3.27376	1.96697	1.20522	2.72871	2.69814	2.2165	3.17978	3.01443	2.45948	3.56938	2.32673	1.70363	2.94984	1.33136	0.654303	2.00842	1.53248	0.840703	2.22426	1.104	0.294637	1.91337
81	2.02296	1.66799	2.37794	2.28825	1.83865	2.73785	1.7173	1.21029	2.2243	2.11459	1.48843	2.74075	2.40715	1.7377	3.07661	1.81617	1.07057	2.56176	2.49324	2.02327	2.96321	2.788	2.24626	3.32974	2.1434	1.53656	2.75025	1.22081	0.559884	1.88174	1.40297	0.729068	2.07687	1.01052	0.220705	1.80033
82	1.86142	1.51527	2.20757	2.10952	1.67038	2.54865	1.57379	1.08072	2.06686	1.94572	1.33488	2.55657	2.21268	1.56068	2.86468	1.66809	0.94114	2.39505	2.29999	1.84156	2.75842	2.57451	2.04585	3.10317	1.97075	1.38	2.56149	1.11637	0.472126	1.76061	1.2887	0.629279	1.94812	0.91849	0.152038	1.68494
83	1.70549	1.36892	2.04205	1.93986	1.51149	2.36822	1.43442	0.956804	1.91204	1.80216	1.20147	2.40285	2.04541	1.40596	2.68487	1.54267	0.827936	2.25741	2.11072	1.66526	2.55618	2.36965	1.85479	2.88452	1.80001	1.22789	2.37212	1.01577	0.390125	1.64142	1.18049	0.536228	1.82476	0.82968	0.0894401	1.56992
84	1.56022	1.23303	1.8874	1.77503	1.35873	2.19132	1.30824	0.844594	1.77189	1.64661	1.06302	2.23019	1.85521	1.23908	2.47135	1.41167	0.715193	2.10815	1.93354	1.50087	2.36621	2.16946	1.67013	2.66879	1.64492	1.08969	2.20016	0.92614	0.316508	1.53577	1.08086	0.450893	1.71082	0.752212	0.0336337	1.47079
85	1.42541	1.10731	1.7435	1.62538	1.22004	2.03072	1.18966	0.740177	1.63915	1.51716	0.944472	2.08985	1.71709	1.11045	2.32372	1.2936	0.612752	1.97444	1.76848	1.34828	2.18869	1.99361	1.50694	2.48028	1.49541	0.958502	2.03232	0.841735	0.248779	1.43469	0.978603	0.368811	1.5884	0.682661	-0.0166743	1.382
86	1.29566	0.987523	1.60379	1.48337	1.08954	1.8772	1.07539	0.641534	1.50924	1.38561	0.827472	1.94374	1.5851	0.98802	2.18219	1.1707	0.512129	1.82928	1.6122	1.20485	2.01955	1.82436	1.35138	2.29734	1.35592	0.837259	1.87458	0.758749	0.186034	1.33146	0.884559	0.294882	1.47424	0.612357	-0.0613811	1.28609
87	1.17931	0.879974	1.47865	1.35163	0.969137	1.73413	0.974918	0.554226	1.39561	1.26961	0.722653	1.81656	1.45493	0.868984	2.04089	1.06803	0.424482	1.71159	1.46689	1.07217	1.86162	1.66347	1.20487	2.12207	1.22823	0.726854	1.7296	0.68904	0.131058	1.24702	0.802438	0.229867	1.37501	0.554306	-0.101722	1.21033
88	1.06798	0.778198	1.35777	1.23172	0.859726	1.60371	0.877055	0.471533	1.28258	1.13745	0.612164	1.66274	1.30139	0.73963	1.86315	0.954897	0.337149	1.57265	1.33331	0.950599	1.71603	1.52026	1.07395	1.96656	1.10942	0.625268	1.59356	0.620215	0.0806594	1.15977	0.729081	0.171939	1.28622	0.494856	-0.136175	1.12589
89	0.965405	0.684926	1.24588	1.12471	0.761586	1.48783	0.786268	0.396087	1.17645	1.01712	0.512607	1.52163	1.17406	0.629566	1.71854	0.847891	0.257795	1.43799	1.20504	0.83545	1.57463	1.38633	0.952172	1.82048	0.994875	0.529948	1.4598	0.561652	0.0360246	1.08728	0.669128	0.120854	1.2174	0.443812	-0.16686	1.05448
90	0.873449	0.601211	1.14569	1.02181	0.668369	1.37524	0.707769	0.330091	1.08545	0.905747	0.422226	1.38927	1.03449	0.517837	1.55115	0.755793	0.188736	1.32285	1.0888	0.731379	1.44622	1.25556	0.835331	1.67578	0.895253	0.44646	1.34405	0.511332	-0.00468573	1.02735	0.617113	0.0733329	1.16089	0.400427	-0.19541	0.996263
91	0.78682	0.523093	1.05055	0.920927	0.57891	1.26294	0.635301	0.26984	1.00076	0.809952	0.343477	1.27643	0.931197	0.428995	1.4334	0.671297	0.126946	1.21565	0.982495	0.636565	1.32843	1.12824	0.724118	1.53236	0.806754	0.371876	1.24163	0.459405	-0.0420623	0.960872	0.560035	0.0272315	1.09284	0.357262	-0.219241	0.933765
92	0.704156	0.449658	0.958654	0.828503	0.497368	1.15964	0.565486	0.213807	0.917164	0.707504	0.26703	1.14798	0.801088	0.333508	1.26867	0.58724	0.0714689	1.10301	0.885731	0.550301	1.22116	1.02551	0.631605	1.41942	0.722272	0.30233	1.14221	0.407621	-0.0749639	0.890207	0.49846	-0.0152345	1.01216	0.315665	-0.23818	0.869509
93	0.629731	0.383471	0.875992	0.746815	0.424374	1.06926	0.502592	0.163542	0.841643	0.630123	0.205304	1.05494	0.712666	0.262201	1.16313	0.520716	0.0241905	1.01724	0.793879	0.469277	1.11848	0.929627	0.544998	1.31426	0.64254	0.238123	1.04696	0.362839	-0.104565	0.830243	0.444953	-0.0534974	0.943404	0.279746	-0.255619	0.815111
94	0.558821	0.321206	0.796436	0.659959	0.350647	0.96927	0.445055	0.117761	0.772348	0.562148	0.149733	0.974564	0.614647	0.193441	1.03585	0.46698	-0.019279	0.953239	0.707002	0.393258	1.02075	0.828454	0.457024	1.19988	0.570042	0.179693	0.960392	0.318757	-0.130001	0.767515	0.388029	-0.0863074	0.862365	0.245464	-0.269251	0.760179
95	0.492086	0.262943	0.721229	0.573495	0.280665	0.866326	0.392361	0.0752785	0.709444	0.489841	0.0961922	0.883489	0.544179	0.140599	0.947758	0.403033	-0.0590103	0.865076	0.623246	0.320773	0.92572	0.718938	0.367784	1.07009	0.503844	0.125342	0.882346	0.280668	-0.153954	0.71529	0.335099	-0.112547	0.782746	0.216605	-0.284794	0.718005
96	0.433669	0.209524	0.657814	0.521169	0.227991	0.814348	0.341314	0.033982	0.648646	0.437118	0.0474588	0.826778	0.506609	0.0951361	0.918082	0.353546	-0.0982476	0.805339	0.549244	0.253647	0.844841	0.650811	0.300107	1.00151	0.438296	0.0719301	0.804663	0.24587	-0.178374	0.670114	0.30353	-0.143135	0.750194	0.187546	-0.298314	0.673406
97	0.364308	0.150278	0.578338	0.444074	0.161117	0.727031	0.284825	-0.00749831	0.577148	0.358806	-0.00353903	0.72115	0.43669	0.0360761	0.837303	0.28558	-0.129031	0.700192	0.460795	0.179002	0.742587	0.546063	0.212118	0.880008	0.366515	0.017603	0.715428	0.208367	-0.20187	0.618605	0.265736	-0.176688	0.708161	0.157477	-0.309725	0.62468
98	0.288213	0.0876772	0.48875	0.350079	0.0861366	0.614021	0.224667	-0.0489811	0.498315	0.291498	-0.0533121	0.636308	0.327976	-0.0232499	0.679203	0.234398	-0.165204	0.634001	0.361591	0.0996911	0.623491	0.421428	0.116371	0.726484	0.287684	-0.037337	0.612705	0.16531	-0.222389	0.553009	0.220111	-0.216232	0.656454	0.123354	-0.313506	0.560214
99	0.185954	0.0202224	0.351685	0.226684	0.00650739	0.446861	0.144519	-0.0811454	0.370184	0.20476	-0.101346	0.510865	0.261671	-0.0942767	0.617619	0.160546	-0.185613	0.506705	0.231798	0.0165793	0.447016	0.269323	0.0190717	0.519574	0.184009	-0.0828975	0.450916	0.104182	-0.210539	0.418902	0.133633	-0.211214	0.47848	0.0781291	-0.278298	0.434556
100	0.0570616	-0.00663337	0.120756	0.0622008	-0.010934	0.135336	0.0448904	-0.0436083	0.133389	0.0681063	-0.0640397	0.200252	0.0628822	-0.0426014	0.168366	0.0560754	-0.102198	0.214348	0.0694322	-0.0105005	0.149365	0.0769585	-0.00857566	0.162493	0.0551191	-0.0449103	0.155149	0.0323583	-0.0907626	0.155479	0.0368396	-0.079525	0.153204	0.0246043	-0.117689	0.166897

## Sheet: AD
Life expectancy without problems in anxiety and depression for the Belgian population aged 15 years and older in 2018, by age, sex, and region.
	BELGIUM									BRUSSELS									FLANDERS									WALLONIA
	Both			Male			Female			Both			Male			Female			Both			Male			Female			Both			Male			Female
Age	mean	lwr	upr	mean	lwr	upr	mean	lwr	upr	mean	lwr	upr	mean	lwr	upr	mean	lwr	upr	mean	lwr	upr	mean	lwr	upr	mean	lwr	upr	mean	lwr	upr	mean	lwr	upr	mean	lwr	upr
15	45.9945	44.9285	47.0605	48.8369	47.2406	50.4333	43.1596	41.8089	44.5103	40.6217	39.0594	42.184	43.597	41.5989	45.5952	37.6914	35.7782	39.6046	52.3562	50.9315	53.7808	53.868	51.8859	55.85	50.8252	49.0863	52.5641	36.2083	34.7382	37.6785	41.2034	39.0872	43.3197	31.306	29.4789	33.1331
16	45.2429	44.2091	46.2768	48.004	46.4663	49.5417	42.4942	41.183	43.8054	39.9583	38.4575	41.4592	42.8385	40.9078	44.7692	37.1239	35.2748	38.973	51.5556	50.1785	52.9326	53.0089	51.0904	54.9274	50.0875	48.4002	51.7749	35.503	34.0881	36.918	40.3893	38.3508	42.4279	30.7149	28.9467	32.4831
17	44.4975	43.493	45.5021	47.1788	45.6952	48.6624	41.8322	40.5569	43.1075	39.3056	37.8604	40.7507	42.0936	40.2241	43.9632	36.5632	34.772	38.3544	50.7592	49.4254	52.0931	52.1552	50.2949	54.0154	49.3523	47.7118	50.9929	34.8074	33.4427	36.1721	39.5859	37.6192	41.5527	30.1309	28.4163	31.8454
18	43.7574	42.7794	44.7354	46.3614	44.9274	47.7954	41.172	39.9291	42.4148	38.6477	37.2528	40.0426	41.3557	39.5414	43.1701	35.9854	34.2472	37.7237	49.9647	48.6698	51.2595	51.3049	49.4978	53.112	48.6164	47.0181	50.2147	34.1262	32.8067	35.4457	38.7971	36.8961	40.6981	29.5595	27.893	31.226
19	43.0226	42.0685	43.9767	45.5499	44.1611	46.9386	40.5157	39.3018	41.7295	37.988	36.638	39.338	40.6125	38.8481	42.3769	35.4085	33.7174	37.0995	49.1756	47.9154	50.4357	50.4613	48.7021	52.2205	47.884	46.3235	49.4445	33.4551	32.176	34.7341	38.0181	36.1771	39.8591	28.9967	27.3731	30.6202
20	42.3002	41.3673	43.2331	44.7597	43.4115	46.1079	39.8625	38.6745	41.0505	37.344	36.0331	38.655	39.8946	38.1739	41.6153	34.8376	33.1881	36.4872	48.391	47.1616	49.6204	49.6271	47.9108	51.3434	47.1508	45.624	48.6777	32.8062	31.5624	34.0499	37.2749	35.4871	39.0626	28.4436	26.8581	30.0292
21	41.5828	40.6687	42.4968	43.9821	42.6703	45.294	39.2061	38.0412	40.3711	36.7013	35.4244	37.9783	39.1837	37.5014	40.8659	34.2622	32.6492	35.8752	47.6108	46.4083	48.8133	48.8071	47.1288	50.4853	46.4116	44.9148	47.9085	32.1668	30.954	33.3796	36.5455	34.8056	38.2855	27.8952	26.3433	29.447
22	40.867	39.9698	41.7642	43.1995	41.9206	44.4785	38.557	37.4123	39.7017	36.0649	34.817	37.3129	38.4849	36.836	40.1337	33.6876	32.1063	35.2688	46.8333	45.6543	48.0122	47.9811	46.337	49.6253	45.6831	44.2124	47.1539	31.5299	30.3443	32.7155	35.81	34.1137	37.5063	27.355	25.8326	28.8774
23	40.1608	39.2784	41.0432	42.4335	41.1836	43.6833	37.9103	36.7834	39.0372	35.4348	34.2113	36.6582	37.7876	36.1679	39.4072	33.1227	31.5685	34.677	46.0619	44.9033	47.2206	47.1743	45.56	48.7886	44.9478	43.5002	46.3954	30.9097	29.7474	32.0719	35.0937	33.4361	36.7512	26.8283	25.3313	28.3252
24	39.4553	38.5861	40.3245	41.6678	40.444	42.8915	37.2643	36.1532	38.3754	34.8056	33.6028	36.0085	37.0917	35.4976	38.6858	32.558	31.0269	34.0891	45.2847	44.1438	46.4256	46.3583	44.7709	47.9458	44.2093	42.7822	45.6365	30.3011	29.1589	31.4434	34.3919	32.7687	36.015	26.3098	24.835	27.7846
25	38.7593	37.9018	39.6168	40.9167	39.7161	42.1174	36.6224	35.5253	37.7196	34.1777	32.9921	35.3632	36.4024	34.8305	37.9743	31.9894	30.4783	33.5005	44.5141	43.3884	45.6397	45.5527	43.989	47.1165	43.4736	42.0644	44.8827	29.7103	28.585	30.8357	33.7145	32.1215	35.3074	25.8027	24.347	27.2584
26	38.0657	37.2187	38.9126	40.167	38.9872	41.3469	35.9835	34.8988	37.0682	33.5512	32.3801	34.7224	35.7195	34.1669	37.2721	31.418	29.9243	32.9117	43.7446	42.6323	44.8568	44.7445	43.2023	46.2868	42.7424	41.3491	44.1357	29.1267	28.016	30.2373	33.0444	31.4787	34.6101	25.3019	23.8631	26.7407
27	37.3768	36.5394	38.2141	39.4291	38.2679	40.5903	35.3426	34.2694	36.4158	32.9333	31.7741	34.0926	35.0465	33.5108	36.5822	30.8532	29.3744	32.3321	42.9783	41.8778	44.0788	43.948	42.4249	45.4711	42.0062	40.6274	43.3851	28.5507	27.453	29.6484	32.3888	30.8475	33.93	24.8029	23.3795	26.2263
28	36.6913	35.8629	37.5197	38.6946	37.5504	39.8387	34.7049	33.6422	35.7675	32.3158	31.1668	33.4648	34.3765	32.8561	35.8969	30.2863	28.8207	31.7519	42.2132	41.1233	43.3031	43.153	41.6475	44.6584	41.2706	39.905	42.6362	27.9846	26.8984	29.0708	31.7412	30.2226	33.2599	24.3145	22.905	25.7241
29	36.0109	35.1908	36.8309	37.9685	36.8401	39.0969	34.0689	33.0162	35.1215	31.7016	30.5615	32.8417	33.7126	32.2062	35.2189	29.7201	28.2665	31.1737	41.4498	40.3697	42.5299	42.3637	40.8747	43.8527	40.5327	39.1796	41.8858	27.4304	26.3547	28.5062	31.1085	29.6107	32.6064	23.8354	22.4386	25.2321
30	35.3327	34.5208	36.1446	37.2436	36.1302	38.3571	33.436	32.393	34.479	31.0909	29.9589	32.2229	33.0517	31.5586	34.5447	29.1575	27.7149	30.6	40.69	39.6191	41.7609	41.5758	40.1026	43.0491	39.8006	38.4593	41.1418	26.879	25.8135	27.9446	30.4783	29.0006	31.956	23.3589	21.9748	24.743
31	34.6636	33.8596	35.4676	36.5373	35.4378	37.6369	32.8035	31.77	33.8369	30.4849	29.3606	31.6093	32.4032	30.9228	33.8836	28.593	27.1613	30.0247	39.9346	38.8727	40.9965	40.8005	39.3423	42.2587	39.0651	37.7356	40.3945	26.3451	25.2892	27.401	29.8774	28.4183	31.3365	22.8902	21.5184	24.2619
32	33.9992	33.203	34.7953	35.837	34.7511	36.923	32.1744	31.1505	33.1983	29.8937	28.7766	31.0109	31.7729	30.3045	33.2413	28.04	26.6186	29.4614	39.1779	38.1251	40.2308	40.0247	38.5816	41.4678	38.3274	37.0099	39.645	25.8208	24.7746	26.8669	29.2874	27.8465	30.7282	22.4297	21.0705	23.789
33	33.3384	32.5502	34.1266	35.1382	34.0658	36.2105	31.5509	30.5367	32.5652	29.3014	28.1919	30.4109	31.145	29.689	32.601	27.4827	26.0721	28.8934	38.4216	37.3782	39.465	39.2428	37.8152	40.6703	37.5964	36.2909	38.902	25.3077	24.2715	26.3438	28.71	27.2872	30.1327	21.9792	20.6326	23.3259
34	32.6813	31.9013	33.4613	34.4407	33.3821	35.4992	30.9332	29.9288	31.9376	28.7015	27.6006	29.8024	30.5059	29.0635	31.9482	26.9211	25.522	28.3201	37.6758	36.6419	38.7096	38.4721	37.0602	39.884	36.8753	35.5818	38.1688	24.7962	23.7709	25.8216	28.128	26.7244	29.5316	21.5352	20.2018	22.8686
35	32.0265	31.2549	32.7981	33.75	32.7054	34.7946	30.3138	29.3197	31.3079	28.1128	27.0208	29.2047	29.8866	28.4578	31.3153	26.363	24.9761	27.7499	36.92	35.8966	37.9435	37.6924	36.2972	39.0876	36.1435	34.8631	37.424	24.2998	23.2857	25.3139	27.5697	26.1851	28.9543	21.0993	19.7797	22.4189
36	31.3759	30.613	32.1388	33.0673	32.0368	34.0978	29.6952	28.7118	30.6785	27.5262	26.4441	28.6083	29.2737	27.8592	30.6881	25.8033	24.4295	27.177	36.1769	35.1642	37.1896	36.9325	35.5539	38.3112	35.4175	34.1505	36.6845	23.7994	22.7978	24.801	27.0048	25.6405	28.3691	20.6615	19.3571	21.966
37	30.7331	29.9789	31.4872	32.3934	31.3772	33.4097	29.0834	28.1111	30.0558	26.9545	25.8827	28.0263	28.6702	27.2706	30.0698	25.263	23.9022	26.6238	35.4338	34.4325	36.4351	36.175	34.8137	37.5363	34.6892	33.4365	35.942	23.3141	22.3255	24.3028	26.4577	25.114	27.8014	20.2366	18.9477	21.5255
38	30.0907	29.3456	30.8358	31.7216	30.72	32.7233	28.4707	27.5098	29.4316	26.3768	25.3166	27.4371	28.0624	26.6789	29.4459	24.7156	23.3691	26.062	34.6914	33.7022	35.6807	35.4184	34.0751	36.7617	33.9616	32.7237	35.1995	22.8326	21.8579	23.8072	25.9178	24.5954	27.2402	19.8128	18.5405	21.0851
39	29.4498	28.7139	30.1857	31.0552	30.0684	32.0421	27.8561	26.9071	28.8052	25.8072	24.7591	26.8553	27.4762	26.1086	28.8437	24.1639	22.8328	25.4949	33.9508	32.9742	34.9274	34.6638	33.3391	35.9885	33.2357	32.0131	34.4582	22.3508	21.3911	23.3105	25.3822	24.0819	26.6825	19.3856	18.1312	20.64
40	28.8164	28.0897	29.5432	30.3932	29.4212	31.3652	27.2518	26.3145	28.1892	25.243	24.2077	26.2783	26.8828	25.5324	28.2333	23.6288	22.3131	24.9446	33.2081	32.2447	34.1715	33.9056	32.6001	35.211	32.5093	31.3026	33.7159	21.8893	20.9445	22.8341	24.8672	23.5887	26.1456	18.978	17.7411	20.2148
41	28.1818	27.4642	28.8994	29.7291	28.772	30.6861	26.6472	25.7217	27.5728	24.6727	23.6511	25.6944	26.2842	24.9518	27.6167	23.0871	21.7877	24.3865	32.4703	31.5203	33.4202	33.1554	31.8693	34.4415	31.7847	30.5942	32.9751	21.4215	20.4926	22.3505	24.3376	23.0823	25.593	18.5706	17.3519	19.7893
42	27.5491	26.8404	28.2578	29.0636	28.1214	30.0058	26.0475	25.1336	26.9615	24.1059	23.0982	25.1135	25.6884	24.3743	27.0026	22.5492	21.2664	23.8321	31.7336	30.7972	32.67	32.4011	31.1347	33.6675	31.0663	29.892	32.2407	20.9563	20.0435	21.8691	23.8096	22.5778	25.0415	18.1666	16.9663	19.3668
43	26.9227	26.2225	27.6229	28.4106	27.4825	29.3386	25.4485	24.5459	26.3511	23.5521	22.5582	24.546	25.1124	23.8156	26.4092	22.0182	20.7518	23.2847	31.0003	30.0775	31.9232	31.6535	30.4065	32.9005	30.3483	29.19	31.5065	20.4979	19.6011	21.3947	23.2981	22.0889	24.5073	17.7621	16.5805	18.9437
44	26.2925	25.6006	26.9845	27.7498	26.8355	28.664	24.8495	23.9578	25.7411	22.9828	22.0032	23.9624	24.5058	23.2279	25.7837	21.4859	20.2359	22.7359	30.2711	29.3615	31.1807	30.9146	29.6863	32.1429	29.6297	28.4874	30.772	20.0313	19.1507	20.9118	22.7668	21.5809	23.9527	17.3585	16.1954	18.5215
45	25.6697	24.9852	26.3541	27.0925	26.1912	27.9938	24.2611	23.3797	25.1426	22.4209	21.4552	23.3866	23.9108	22.6509	25.1706	20.9569	19.7231	22.1907	29.5395	28.6429	30.4361	30.1596	28.9502	31.3689	28.9221	27.795	30.0492	19.5819	18.7165	20.4474	22.2607	21.0963	23.4251	16.9658	15.8202	18.1113
46	25.0467	24.3693	25.7241	26.4335	25.5445	27.3226	23.6743	22.8023	24.5462	21.8661	20.9135	22.8186	23.324	22.0812	24.5667	20.4337	19.2154	21.652	28.8094	27.9253	29.6935	29.4033	28.2123	30.5943	28.2189	27.1064	29.3314	19.1283	18.2777	19.9789	21.7489	20.6055	22.8923	16.57	15.4417	17.6983
47	24.4277	23.7567	25.0987	25.7779	24.9001	26.6558	23.0919	22.2288	23.955	21.3153	20.3753	22.2554	22.7367	21.5105	23.9628	19.9189	18.7152	21.1225	28.0883	27.216	28.9607	28.6617	27.4878	29.8356	27.5192	26.4206	28.6178	18.6722	17.8358	19.5086	21.2272	20.1044	22.35	16.1778	15.0659	17.2897
48	23.8086	23.1434	24.4738	25.1265	24.2588	25.9941	22.5057	21.651	23.3604	20.7733	19.8447	21.7018	22.1737	20.9622	23.3852	19.3975	18.2085	20.5866	27.3604	26.4994	28.2214	27.9127	26.7554	29.07	26.813	25.7281	27.898	18.2215	17.3982	19.0448	20.7184	19.6143	21.8224	15.785	14.6888	16.8812
49	23.1923	22.5324	23.8521	24.4767	23.6182	25.3351	21.9231	21.0762	22.77	20.2128	19.296	21.1296	21.58	20.3842	22.7758	18.8696	17.6951	20.044	26.6356	25.7853	27.486	27.1654	26.0239	28.3069	26.1115	25.0394	27.1836	17.7788	16.9674	18.5902	20.222	19.1349	21.3092	15.3968	14.3152	16.4784
50	22.5771	21.9221	23.2321	23.8254	22.9756	24.6753	21.3442	20.5045	22.1839	19.6553	18.7495	20.5612	20.9801	19.7998	22.1605	18.353	17.192	19.5141	25.9192	25.0787	26.7597	26.4285	25.3015	27.5554	25.4161	24.3562	26.4761	17.3273	16.5274	18.1273	19.7095	18.639	20.78	15.006	13.9385	16.0735
51	21.9626	21.3122	22.6129	23.1664	22.3247	24.0081	20.7736	19.9404	21.6067	19.1169	18.2206	20.0133	20.3978	19.2314	21.5642	17.8569	16.7076	19.0062	25.1982	24.3671	26.0292	25.6797	24.5672	26.7922	24.7233	23.6749	25.7718	16.8774	16.0879	17.6668	19.1875	18.133	20.242	14.6251	13.5702	15.68
52	21.3503	20.7043	21.9964	22.5151	21.6808	23.3493	20.2004	19.3737	21.027	18.5788	17.6914	19.4661	19.811	18.6584	20.9636	17.3652	16.2271	18.5033	24.4815	23.6593	25.3036	24.9395	23.8405	26.0384	24.0307	22.9935	25.068	16.4271	15.6474	17.2069	18.6749	17.6349	19.7149	14.2365	13.1943	15.2788
53	20.736	20.0943	21.3777	21.8581	21.0312	22.685	19.6284	18.8081	20.4486	18.0432	17.1643	18.9222	19.2491	18.1087	20.3896	16.8558	15.7299	17.9816	23.7625	22.949	24.5761	24.1891	23.1038	25.2743	23.3438	22.3173	24.3702	15.9733	15.2028	16.7439	18.1548	17.1288	19.1808	13.8477	12.8176	14.8778
54	20.1276	19.4901	20.765	21.2017	20.3821	22.0212	19.0674	18.2532	19.8815	17.5021	16.6316	18.3725	18.6671	17.5399	19.7944	16.354	15.2399	17.4681	23.0562	22.2507	23.8618	23.4517	22.3793	24.5242	22.669	21.6527	23.6852	15.5189	14.757	16.2807	17.6229	16.611	18.6349	13.467	12.4482	14.4859
55	19.5238	18.8907	20.157	20.5572	19.7446	21.3699	18.5044	17.6966	19.3121	16.9766	16.1138	17.8394	18.0966	16.982	19.2112	15.8715	14.7681	16.975	22.3519	21.5542	23.1496	22.7219	21.662	23.7818	21.9907	20.9849	22.9966	15.0689	14.3151	15.8227	17.1091	16.1097	18.1085	13.0806	12.0732	14.088
56	18.9202	18.2916	19.5488	19.9115	19.1062	20.7168	17.9427	17.1417	18.7437	16.4471	15.5922	17.3021	17.5244	16.4229	18.6259	15.3832	14.2911	16.4753	21.6516	20.8616	22.4416	21.9983	20.9508	23.0457	21.3143	20.319	22.3096	14.6146	13.8689	15.3603	16.5834	15.5969	17.5699	12.6956	11.6996	13.6916
57	18.3214	17.6976	18.9452	19.2683	18.4707	20.0659	17.3883	16.5943	18.1824	15.9057	15.0594	16.752	16.9294	15.8429	18.0158	14.893	13.813	15.973	20.9569	20.1745	21.7392	21.2752	20.2405	22.3099	20.6485	19.6636	21.6334	14.1669	13.4288	14.905	16.0686	15.0944	17.0428	12.3143	11.3296	13.299
58	17.7301	17.1112	18.349	18.6307	17.8412	19.4201	16.8434	16.0565	17.6302	15.3901	14.5514	16.2287	16.3577	15.2855	17.4299	14.4305	13.3611	15.4998	20.2671	19.4925	21.0417	20.5545	19.533	21.5761	19.9904	19.0161	20.9647	13.7242	12.9935	14.4549	15.5581	14.596	16.5202	11.9381	10.9646	12.9117
59	17.1392	16.5257	17.7527	17.9953	17.2146	18.776	16.297	15.518	17.076	14.869	14.0387	15.6992	15.7904	14.733	16.8478	13.9545	12.8976	15.0115	19.5828	18.816	20.3496	19.8358	18.828	20.8437	19.3409	18.3772	20.3046	13.2758	12.5529	13.9988	15.0494	14.0996	15.9992	11.5513	10.5902	12.5124
60	16.5542	15.9463	17.1621	17.3597	16.5886	18.1308	15.7622	14.9912	16.5332	14.3468	13.5255	15.1682	15.2373	14.1946	16.2799	13.465	12.4224	14.5077	18.9072	18.1482	19.6662	19.1268	18.133	20.1206	18.6992	17.7464	19.6519	12.8306	12.1154	13.5457	14.5228	13.5869	15.4587	11.1834	10.2337	12.1331
61	15.9741	15.3719	16.5762	16.7339	15.9728	17.495	15.2275	14.4651	15.9899	13.8544	13.0408	14.668	14.7023	13.6741	15.7305	13.0148	11.9842	14.0454	18.2416	17.4904	18.9928	18.4328	17.453	19.4126	18.0618	17.1203	19.0034	12.3772	11.6705	13.0838	13.9961	13.0746	14.9176	10.8019	9.86522	11.7385
62	15.4012	14.8049	15.9975	16.1142	15.3637	16.8648	14.701	13.9474	15.4547	13.3706	12.5647	14.1765	14.1885	13.1742	15.2028	12.5629	11.5453	13.5805	17.5762	16.8331	18.3194	17.7347	16.77	18.6993	17.4294	16.4995	18.3594	11.9388	11.24	12.6375	13.4862	12.5787	14.3937	10.4329	9.50877	11.357
63	14.8387	14.248	15.4293	15.5072	14.7673	16.2471	14.1829	13.4382	14.9277	12.8708	12.0741	13.6676	13.6604	12.6619	14.659	12.0949	11.0925	13.0973	16.9246	16.1893	17.66	17.0538	16.104	18.0035	16.8071	15.8888	17.7254	11.5107	10.8193	12.202	12.9877	12.094	13.8814	10.0736	9.16167	10.9856
64	14.2779	13.693	14.8629	14.8987	14.1703	15.6271	13.6693	12.9336	14.405	12.376	11.5885	13.1634	13.1	12.1206	14.0794	11.6604	10.6712	12.6497	16.2786	15.551	17.0061	16.3803	15.446	17.3147	16.1883	15.2819	17.0947	11.0786	10.3951	11.7622	12.4814	11.6026	13.3602	9.71312	8.81391	10.6123
65	13.7309	13.1511	14.3107	14.3101	13.5927	15.0274	13.1633	12.4365	13.8901	11.8849	11.107	12.6629	12.5758	11.6137	13.5378	11.2047	10.2312	12.1783	15.6473	14.927	16.3675	15.7188	14.7998	16.6377	15.5863	14.6913	16.4813	10.6594	9.98299	11.3358	12.0017	11.1365	12.8669	9.35459	8.46835	10.2408
66	13.1843	12.6096	13.7591	13.7258	13.0198	14.4317	12.6542	11.9368	13.3717	11.3994	10.631	12.1678	12.0499	11.1062	12.9937	10.7594	9.80134	11.7174	15.0199	14.3069	15.7329	15.0715	14.1678	15.9752	14.9778	14.095	15.8605	10.2348	9.56589	10.9036	11.5128	10.6623	12.3632	8.99382	8.12111	9.86653
67	12.6404	12.0705	13.2104	13.1381	12.4441	13.8321	12.1525	11.4441	12.8609	10.9433	10.1828	11.7038	11.5374	10.6117	12.463	10.3546	9.40896	11.3002	14.3915	13.6859	15.097	14.4158	13.5286	15.303	14.375	13.5044	15.2456	9.81196	9.15049	10.4734	11.0243	10.1891	11.8595	8.63496	7.77591	9.49401
68	12.107	11.5412	12.6728	12.5679	11.8853	13.2505	11.6547	10.9551	12.3542	10.4735	9.722	11.2249	11.0131	10.1073	11.9189	9.93434	9.003	10.8657	13.7797	13.0808	14.4786	13.7878	12.9159	14.6598	13.7776	12.9191	14.6361	9.3955	8.74096	10.05	10.5434	9.72333	11.3635	8.28111	7.43546	9.12675
69	11.5741	11.0122	12.1361	12.0078	11.3362	12.6793	11.149	10.4588	11.8392	10.0226	9.27911	10.7662	10.5628	9.67133	11.4543	9.49202	8.57752	10.4065	13.1683	12.4761	13.8606	13.1639	12.3075	14.0203	13.1769	12.331	14.0229	8.97605	8.32858	9.62352	10.0679	9.26289	10.8729	7.91825	7.08714	8.74936
70	11.0444	10.4859	11.603	11.4419	10.7819	12.1019	10.6535	9.97183	11.3351	9.55411	8.82005	10.2882	10.0561	9.1842	10.928	9.06038	8.16219	9.95856	12.5591	11.8734	13.2447	12.533	11.6931	13.3728	12.5867	11.7529	13.4206	8.56464	7.92358	9.20569	9.59791	8.8079	10.3879	7.56378	6.7465	8.38107
71	10.5272	9.97105	11.0833	10.8941	10.2446	11.5435	10.1652	9.49156	10.8388	9.12033	8.39324	9.84741	9.62527	8.76676	10.4838	8.63488	7.75284	9.51693	11.9637	11.2838	12.6435	11.921	11.0969	12.7451	12.0046	11.1825	12.8267	8.15871	7.52355	8.79387	9.13354	8.35837	9.90871	7.21476	6.41084	8.01867
72	10.0092	9.45533	10.5631	10.3512	9.71203	10.9903	9.67114	9.00577	10.3365	8.65721	7.93966	9.37477	9.16787	8.32539	10.0104	8.17947	7.31716	9.04179	11.3725	10.6984	12.0467	11.3176	10.509	12.1262	11.4227	10.6125	12.2329	7.75171	7.12248	8.38095	8.67431	7.91383	9.43479	6.85935	6.06964	7.64905
73	9.49952	8.94723	10.0518	9.81013	9.1812	10.4391	9.19015	8.53202	9.84827	8.22452	7.51425	8.93479	8.68413	7.86053	9.50773	7.79247	6.94312	8.64183	10.794	10.1249	11.4631	10.7218	9.92865	11.5149	10.857	10.0577	11.6563	7.34552	6.72216	7.96889	8.21984	7.47393	8.96575	6.50279	5.72761	7.27796
74	9.00951	8.45754	9.56148	9.28488	8.66519	9.90457	8.73209	8.07946	9.38472	7.83113	7.1249	8.53736	8.23728	7.42948	9.04507	7.44523	6.6046	8.28586	10.2286	9.564	10.8933	10.1385	9.36038	10.9166	10.3056	9.51642	11.0948	6.96402	6.34446	7.58358	7.78377	7.05104	8.5165	6.174	5.4102	6.9378
75	8.52129	7.96952	9.07307	8.76747	8.15654	9.37841	8.2696	7.62272	8.91648	7.4141	6.71425	8.11395	7.78761	6.99627	8.57894	7.05895	6.23162	7.88627	9.67254	9.01201	10.3331	9.57424	8.81014	10.3383	9.75319	8.97443	10.5319	6.58075	5.96526	7.19624	7.34088	6.6223	8.05946	5.8459	5.0935	6.5983
76	8.03962	7.48777	8.59147	8.25706	7.65453	8.85959	7.81299	7.17148	8.45451	7.00423	6.3105	7.69796	7.32393	6.55103	8.09682	6.69301	5.87693	7.5091	9.12086	8.46459	9.77712	9.01251	8.26278	9.76224	9.20667	8.43829	9.97504	6.20731	5.59523	6.81939	6.91884	6.21279	7.6249	5.5203	4.77922	6.26139
77	7.5652	7.01313	8.11727	7.75862	7.16388	8.35337	7.35887	6.72276	7.99498	6.62664	5.93627	7.31701	6.93045	6.16901	7.69188	6.33357	5.52828	7.13886	8.57622	7.92435	9.2281	8.45851	7.72322	9.19381	8.6663	7.90836	9.42424	5.83536	5.22696	6.44376	6.50102	5.80752	7.19452	5.19215	4.46312	5.92118
78	7.10509	6.55233	7.65785	7.29117	6.70215	7.8802	6.90731	6.27684	7.53777	6.20807	5.52602	6.89011	6.48675	5.74281	7.23068	5.93972	5.15026	6.72918	8.05135	7.40319	8.69951	7.94874	7.22478	8.67271	8.1262	7.37946	8.87294	5.48111	4.87515	6.08707	6.10823	5.42515	6.79131	4.87709	4.15885	5.59534
79	6.66182	6.10784	7.21581	6.82197	6.23928	7.40467	6.48641	5.85941	7.11342	5.84279	5.16413	6.52146	6.11521	5.3811	6.84931	5.58528	4.80729	6.36327	7.54894	6.90367	8.1942	7.43532	6.72385	8.14678	7.6304	6.89169	8.3691	5.12724	4.52449	5.72998	5.70172	5.03134	6.37209	4.57148	3.86331	5.27965
80	6.22727	5.67236	6.78219	6.37236	5.79503	6.94968	6.06602	5.44325	6.6888	5.4626	4.79006	6.13514	5.6815	4.96552	6.39747	5.24539	4.47767	6.01311	7.05427	6.41246	7.69609	6.95255	6.25167	7.65342	7.12351	6.39502	7.85199	4.78946	4.18911	5.38981	5.31438	4.65552	5.97324	4.2792	3.57989	4.97852
81	5.80679	5.25101	6.36257	5.93188	5.36005	6.50372	5.6619	5.04278	6.28101	5.11804	4.44846	5.78763	5.3211	4.61511	6.02709	4.91716	4.15895	5.67536	6.5756	5.93728	7.21393	6.4744	5.78487	7.16393	6.64066	5.92135	7.35998	4.45848	3.861	5.05595	4.93114	4.28461	5.57766	3.99365	3.30312	4.68418
82	5.40234	4.84574	5.95894	5.51777	4.95007	6.08547	5.26639	4.65138	5.88141	4.76209	4.09841	5.42577	4.93356	4.24231	5.62482	4.58616	3.83914	5.33318	6.11961	5.4843	6.75492	6.01995	5.34072	6.69919	6.17992	5.46899	6.89084	4.13923	3.54471	4.73376	4.59104	3.95262	5.22947	3.7019	3.02271	4.38109
83	5.00527	4.44902	5.56152	5.11997	4.55612	5.68382	4.87309	4.26373	5.48245	4.46042	3.79659	5.12425	4.60015	3.91739	5.28291	4.30771	3.5645	5.05092	5.66635	5.03585	6.29684	5.57956	4.91076	6.24836	5.71432	5.01435	6.4143	3.82408	3.23396	4.4142	4.26275	3.6322	4.89329	3.41127	2.74527	4.07727
84	4.63088	4.07471	5.18705	4.72769	4.16888	5.28651	4.51326	3.90746	5.11906	4.12162	3.46499	4.77826	4.2088	3.54511	4.87249	4.00417	3.27041	4.73792	5.23786	4.61186	5.86386	5.14418	4.48738	5.80097	5.28782	4.59634	5.9793	3.5405	2.95218	4.12883	3.95607	3.33182	4.58032	3.15596	2.4985	3.81342
85	4.27927	3.72289	4.83566	4.369	3.81333	4.92468	4.16877	3.56673	4.77081	3.84094	3.18432	4.49755	3.92957	3.26921	4.58992	3.72785	3.00029	4.4554	4.83488	4.21298	5.45678	4.76085	4.11173	5.40997	4.86892	4.18752	5.55032	3.26781	2.68186	3.85376	3.63078	3.01801	4.24356	2.92331	2.27178	3.57485
86	3.93492	3.38017	4.48967	4.02431	3.47228	4.57634	3.82871	3.23251	4.42492	3.54804	2.89559	4.20049	3.65905	3.00139	4.3167	3.42825	2.71365	4.14284	4.44879	3.83174	5.06583	4.38794	3.74743	5.02846	4.47257	3.80111	5.14404	2.99179	2.41181	3.57177	3.3272	2.72532	3.92908	2.67716	2.0372	3.31711
87	3.62367	3.06891	4.17843	3.70127	3.15252	4.25002	3.52757	2.93406	4.12108	3.28829	2.63617	3.94042	3.38748	2.73375	4.0412	3.17874	2.46906	3.88842	4.08618	3.47394	4.69842	4.02997	3.3987	4.66124	4.10547	3.44278	4.76817	2.75983	2.1804	3.33925	3.06037	2.46588	3.65486	2.47476	1.83876	3.11076
88	3.32059	2.76776	3.87343	3.40475	2.85808	3.95142	3.22603	2.63842	3.81363	2.98003	2.34101	3.61905	3.05609	2.42057	3.69161	2.88907	2.1962	3.58194	3.74973	3.14173	4.35772	3.70995	3.08487	4.33503	3.75876	3.10496	4.41257	2.52364	1.94887	3.09841	2.81958	2.23038	3.40878	2.25677	1.63181	2.88174
89	3.03775	2.48701	3.58849	3.13842	2.59156	3.68527	2.9409	2.35996	3.52184	2.69603	2.06945	3.32261	2.78096	2.15568	3.40624	2.60876	1.93492	3.2826	3.42194	2.82047	4.0234	3.40799	2.78884	4.02714	3.41745	2.77557	4.05933	2.32189	1.74732	2.89646	2.62396	2.03282	3.21509	2.0681	1.4497	2.68649
90	2.78176	2.23173	3.33179	2.87835	2.33281	3.4239	2.69267	2.11476	3.27059	2.42943	1.81607	3.04279	2.47181	1.86894	3.07469	2.36561	1.7058	3.02541	3.12234	2.52642	3.71826	3.10936	2.49876	3.71996	3.11873	2.48493	3.75253	2.14756	1.56891	2.72622	2.45341	1.8555	3.05133	1.90686	1.28967	2.52404
91	2.53648	1.98851	3.08445	2.61891	2.07777	3.16005	2.45884	1.88421	3.03347	2.19869	1.59415	2.80324	2.24461	1.6487	2.84053	2.13807	1.4923	2.78383	2.84556	2.2547	3.43642	2.81496	2.21627	3.41365	2.85068	2.22234	3.47902	1.96006	1.38346	2.53667	2.25678	1.6593	2.85425	1.73875	1.12783	2.34966
92	2.29792	1.75437	2.84146	2.37863	1.84155	2.91571	2.22694	1.65886	2.79502	1.94415	1.36073	2.52757	1.94823	1.38359	2.51287	1.90392	1.27965	2.52818	2.59103	2.00425	3.17782	2.57789	1.98264	3.17314	2.58905	1.96827	3.20982	1.76675	1.1979	2.3356	2.03583	1.44823	2.62343	1.5704	0.969814	2.17098
93	2.08043	1.54011	2.62075	2.16458	1.62864	2.70053	2.01421	1.45169	2.57673	1.75312	1.17781	2.32843	1.74897	1.19487	2.30307	1.7191	1.10556	2.33264	2.34569	1.76435	2.92704	2.35433	1.76147	2.94719	2.33681	1.72519	2.94843	1.59765	1.03297	2.16234	1.84181	1.26012	2.42351	1.42279	0.828617	2.01696
94	1.86896	1.33374	2.40417	1.93106	1.40439	2.45772	1.8152	1.25772	2.37267	1.5835	1.0126	2.15439	1.52234	0.994232	2.05045	1.5698	0.956476	2.18313	2.10999	1.535	2.68498	2.11367	1.5298	2.69755	2.10348	1.49961	2.70735	1.42581	0.870336	1.98129	1.62783	1.063	2.19267	1.27635	0.691691	1.861
95	1.66597	1.1365	2.19543	1.69413	1.18327	2.20499	1.62841	1.07437	2.18245	1.39695	0.840108	1.95379	1.36047	0.844106	1.87683	1.37938	0.784676	1.97408	1.87861	1.31168	2.44554	1.84787	1.28479	2.41096	1.88622	1.28756	2.48489	1.2752	0.724215	1.82618	1.42491	0.880618	1.9692	1.15126	0.568547	1.73397
96	1.48583	0.95522	2.01644	1.55402	1.03029	2.07775	1.44094	0.890747	1.99113	1.26177	0.698965	1.82457	1.2781	0.740984	1.81521	1.23164	0.638546	1.82473	1.67174	1.10569	2.23779	1.68494	1.11149	2.25839	1.6642	1.07231	2.2561	1.13423	0.583947	1.68451	1.30796	0.753322	1.8626	1.01836	0.44116	1.59557
97	1.26262	0.74449	1.78075	1.33591	0.819345	1.85248	1.22253	0.687192	1.75787	1.04793	0.514191	1.58168	1.11109	0.578488	1.64369	1.01234	0.457568	1.5671	1.41574	0.865279	1.9662	1.42352	0.867524	1.97953	1.41088	0.835824	1.98593	0.975331	0.431771	1.51889	1.15953	0.599241	1.71982	0.872915	0.306275	1.43955
98	1.00992	0.514538	1.50531	1.06205	0.570556	1.55353	0.979737	0.468156	1.49132	0.861103	0.343658	1.37855	0.841409	0.366069	1.31675	0.845099	0.300611	1.38959	1.12098	0.600024	1.64194	1.10592	0.58937	1.62248	1.12208	0.576565	1.6676	0.784482	0.260917	1.30805	0.971511	0.409345	1.53368	0.69731	0.157428	1.23719
99	0.658533	0.24171	1.07536	0.693274	0.275958	1.11059	0.639954	0.210254	1.06965	0.611369	0.144568	1.07817	0.676525	0.187155	1.1659	0.588136	0.10894	1.06733	0.724895	0.289774	1.16002	0.711358	0.280909	1.14181	0.726919	0.271556	1.18228	0.500966	0.0686663	0.933267	0.596235	0.14519	1.04728	0.450119	0.00209104	0.898147
100	0.204725	0.0408182	0.368632	0.192171	0.0503912	0.333951	0.202554	0.0300173	0.375091	0.205892	0.000351415	0.411433	0.164092	0.01621	0.311974	0.209253	-0.0141737	0.432679	0.219499	0.0544753	0.384523	0.204925	0.0548624	0.354988	0.221227	0.0468912	0.395563	0.158141	-0.0147185	0.331001	0.166657	0.0113538	0.321959	0.145079	-0.0377389	0.327898

## Sheet: LifeExpectancy
Life expectancy for the Belgian population aged 15 years and older in 2018, by age, sex, and region.
	BELGIUM			BRUSSELS			FLANDERS			WALLONIA
Age	Both	Male	Female	Both	Male	Female	Both	Male	Female	Both	Male	Female
15	66.8572	64.6253	69.0154	66.8197	64.4551	68.9099	67.742	65.7027	69.7328	65.2352	62.6495	67.7387
16	65.8659	63.6355	68.0223	65.8351	63.4649	67.9316	66.75	64.7141	68.737	64.2428	61.6581	66.7452
17	64.8765	62.6476	67.0313	64.8609	62.4844	66.9641	65.7608	63.7271	67.7453	63.2488	60.6664	65.7483
18	63.8878	61.6611	66.0399	63.871	61.5034	65.9641	64.7712	62.7396	66.7533	62.2616	59.6798	64.7605
19	62.8997	60.6732	65.0516	62.871	60.5034	64.9641	63.7859	61.7552	65.7669	61.2728	58.6903	63.7724
20	61.9227	59.7046	64.065	61.8898	59.53	63.974	62.8038	60.7772	64.78	60.3048	57.7372	62.7872
21	60.9456	58.7434	63.07	60.9035	58.5558	62.974	61.8246	59.8116	63.7856	59.3339	56.7867	61.7931
22	59.9639	57.7659	62.0835	59.9205	57.5885	61.974	60.8462	58.8336	62.8065	58.3472	55.8068	60.7987
23	58.9891	56.8009	61.0977	58.9408	56.6122	60.9906	59.8731	57.8738	61.8185	57.371	54.8367	59.8155
24	58.0083	55.8266	60.1097	57.9558	55.6269	60.0058	58.8897	56.8978	60.8269	56.3962	53.869	58.8324
25	57.0345	54.8623	59.1253	56.9659	54.6404	59.0125	57.9123	55.9294	59.8395	55.4343	52.9191	57.8567
26	56.0572	53.8901	58.1424	55.9719	53.6527	58.0125	56.9338	54.9527	58.8589	54.4659	51.9603	56.8773
27	55.0803	52.9243	57.1532	54.9856	52.6692	57.0233	55.9571	53.9854	57.8718	53.4924	51.0038	55.8846
28	54.1018	51.9537	56.1661	53.9935	51.6797	56.0286	54.9793	53.0151	56.8858	52.5185	50.0401	54.8989
29	53.1244	50.9854	55.1787	53.0009	50.6895	55.0335	54.0014	52.0472	55.897	51.5486	49.0803	53.9177
30	52.1442	50.0099	54.1935	52.0083	49.6944	54.0435	53.0261	51.0766	54.9164	50.5661	48.1053	52.9269
31	51.1715	49.0509	53.2058	51.018	48.7088	53.0483	52.0542	50.1169	53.9313	49.5997	47.1584	51.9383
32	50.2002	48.092	52.2209	50.047	47.7419	52.0729	51.0787	49.1527	52.9433	48.6351	46.2113	50.9541
33	49.229	47.1275	51.2423	49.0691	46.7708	51.0879	50.1016	48.1772	51.9646	47.6766	45.2678	49.9787
34	48.2583	46.158	50.2702	48.074	45.7754	50.0929	49.1365	47.212	50.9993	46.7072	44.3019	49.0051
35	47.2866	45.1913	49.2928	47.0933	44.8033	49.1029	48.1568	46.2326	50.0192	45.7531	43.3594	48.0379
36	46.3169	44.2297	48.3141	46.1122	43.8349	48.1078	47.192	45.2748	49.0467	44.7798	42.3941	47.0553
37	45.3551	43.275	47.3441	45.1526	42.8757	47.1473	46.2259	44.3174	48.0709	43.8243	41.4458	46.0917
38	44.3906	42.3191	46.3702	44.1801	41.9058	46.1715	45.2595	43.3592	47.0953	42.8666	40.4994	45.1212
39	43.4258	41.3671	45.3909	43.2183	40.9649	45.1857	44.2945	42.4019	46.1215	41.9008	39.552	44.1348
40	42.4698	40.4187	44.4261	42.2636	40.0112	44.2292	43.326	41.4393	45.1464	40.9667	38.6308	43.1855
41	41.5103	39.466	43.4589	41.2971	39.0483	43.258	42.3631	40.4861	44.1728	40.016	37.6832	42.2309
42	40.5526	38.5113	42.4975	40.3353	38.0894	42.2921	41.4013	39.5277	43.2071	39.0667	36.7359	41.2789
43	39.6037	37.5737	41.5355	39.3949	37.1606	41.3368	40.4439	38.5782	42.2405	38.1286	35.8141	40.3219
44	38.6494	36.6274	40.5717	38.4285	36.1884	40.3769	39.4917	37.6404	41.272	37.1751	34.8637	39.3642
45	37.7064	35.6882	39.6238	37.475	35.2361	39.4209	38.5366	36.6844	40.3175	36.2549	33.9554	38.4295
46	36.7643	34.7499	38.6768	36.5341	34.2994	38.4738	37.5838	35.7289	39.3674	35.3291	33.0434	37.4871
47	35.8294	33.8198	37.7357	35.6013	33.3662	37.54	36.6433	34.7934	38.4209	34.4024	32.1226	36.5528
48	34.8962	32.8996	36.787	34.6844	32.4734	36.5918	35.6944	33.8516	37.4636	33.49	31.2287	35.618
49	33.9691	31.9864	35.843	33.7388	31.5409	35.6286	34.7504	32.9146	36.5112	32.5978	30.3619	34.6949
50	33.0461	31.0766	34.9039	32.8001	30.605	34.6848	33.818	31.9931	35.5655	31.6955	29.4799	33.7681
51	32.1265	30.1621	33.9773	31.8954	29.7007	33.7772	32.8804	31.0605	34.6215	30.8027	28.5936	32.8661
52	31.2129	29.2632	33.0456	30.9934	28.7962	32.8758	31.9494	30.1413	33.676	29.9164	27.7315	31.9499
53	30.2991	28.3629	32.1149	30.0983	27.9341	31.9384	31.0163	29.2131	32.7365	29.031	26.8689	31.0366
54	29.3968	27.4691	31.2014	29.1961	27.0491	31.0134	30.1006	28.304	31.8122	28.1522	25.9993	30.1451
55	28.5041	26.5966	30.2839	28.3226	26.187	30.1228	29.1883	27.4071	30.8811	27.2893	25.1671	29.2446
56	27.6144	25.7281	29.3679	27.4447	25.3287	29.2189	28.2821	26.5207	29.9507	26.4262	24.3279	28.3515
57	26.7345	24.8682	28.4633	26.5491	24.4433	28.3094	27.384	25.638	29.0334	25.5827	23.5148	27.4704
58	25.8683	24.0208	27.5734	25.6987	23.5973	27.4504	26.493	24.7611	28.1251	24.7554	22.7178	26.6049
59	25.0049	23.1811	26.6808	24.8411	22.7629	26.564	25.6098	23.8892	27.2272	23.9248	21.9325	25.7196
60	24.1524	22.3458	25.8066	23.9834	21.9539	25.6499	24.7383	23.0312	26.3384	23.1063	21.1297	24.88
61	23.309	21.5271	24.9322	23.1768	21.1755	24.8087	23.8804	22.1936	25.4543	22.279	20.3346	24.0136
62	22.4779	20.72	24.0709	22.3859	20.4315	23.9627	23.0229	21.3528	24.5756	21.4839	19.5709	23.1783
63	21.6634	19.9325	23.2229	21.569	19.6704	23.0843	22.1836	20.5344	23.7097	20.7121	18.83	22.3675
64	20.8528	19.146	22.3819	20.7609	18.8658	22.2684	21.3515	19.7266	22.8474	19.9373	18.0836	21.5566
65	20.0633	18.3877	21.5532	19.9597	18.116	21.4104	20.5387	18.9342	22.0074	19.1892	17.3808	20.7526
66	19.2753	17.6371	20.7192	19.1679	17.3661	20.5708	19.7307	18.1601	21.157	18.4345	16.6689	19.9459
67	18.4919	16.8843	19.897	18.4254	16.6374	19.8074	18.9211	17.3767	20.3136	17.6857	15.9617	19.1453
68	17.7241	16.1555	19.081	17.6595	15.8932	19.0132	18.1328	16.6274	19.4768	16.9505	15.2688	18.3577
69	16.9575	15.4411	18.252	16.9253	15.2572	18.1755	17.3445	15.8834	18.6342	16.2116	14.5865	17.5517
70	16.1956	14.7205	17.4396	16.1604	14.5406	17.3572	16.5583	15.1314	17.8054	15.4886	13.9146	16.7656
71	15.4518	14.024	16.6389	15.4534	13.9343	16.5495	15.7897	14.4024	16.9872	14.7763	13.2528	15.9929
72	14.7067	13.3345	15.8288	14.6955	13.29	15.6835	15.0258	13.6839	16.1686	14.0626	12.6	15.2069
73	13.9734	12.6478	15.0399	13.9881	12.6075	14.9477	14.2777	12.9743	15.3721	13.3504	11.9552	14.4193
74	13.2685	11.9817	14.2887	13.3461	11.9784	14.2873	13.5459	12.2797	14.5951	12.6828	11.3378	13.6939
75	12.5654	11.3258	13.5302	12.6622	11.3447	13.5512	12.8253	11.6077	13.816	12.0115	10.7109	12.9705
76	11.8712	10.6787	12.7814	11.9889	10.6899	12.8534	12.1095	10.9384	13.0447	11.3571	10.1144	12.2531
77	11.1867	10.0468	12.0367	11.369	10.1367	12.1673	11.4017	10.2778	12.2815	10.7043	9.52374	11.5301
78	10.5223	9.45446	11.2963	10.6768	9.5089	11.4144	10.7189	9.67025	11.5182	10.0824	8.96916	10.8363
79	9.88159	8.85923	10.6061	10.074	8.9856	10.7367	10.0647	9.05747	10.8173	9.45945	8.39354	10.1634
80	9.25255	8.28865	9.91696	9.44334	8.36946	10.0863	9.41944	8.48116	10.1002	8.86418	7.84496	9.52001
81	8.64302	7.72902	9.25451	8.87195	7.85962	9.45788	8.79409	7.90953	9.41686	8.27923	7.301	8.89128
82	8.05591	7.20269	8.60632	8.27841	7.3079	8.82364	8.19761	7.36582	8.76454	7.71365	6.81933	8.24835
83	7.47827	6.69653	7.96189	7.77681	6.83444	8.29004	7.60328	6.83821	8.10507	7.15303	6.35346	7.60741
84	6.93292	6.19637	7.37233	7.20797	6.27276	7.70776	7.04068	6.31557	7.50079	6.64875	5.91795	7.04467
85	6.42008	5.7389	6.80802	6.7382	5.87604	7.17753	6.51083	5.85566	6.90709	6.16207	5.45249	6.53191
86	5.91646	5.29847	6.25115	6.24445	5.49032	6.60213	6.0022	5.40736	6.34522	5.66614	5.01734	5.98829
87	5.46096	4.88514	5.758	5.80644	5.10085	6.12289	5.52373	4.97621	5.8247	5.25065	4.63533	5.54183
88	5.01611	4.50538	5.2644	5.28001	4.61882	5.56603	5.07911	4.59068	5.33298	4.82412	4.29049	5.05972
89	4.60015	4.16414	4.79779	4.79366	4.21917	5.02693	4.64474	4.22624	4.84883	4.46039	4.01221	4.64253
90	4.2232	3.82976	4.39158	4.33539	3.7652	4.5592	4.24715	3.86466	4.42503	4.14647	3.7702	4.28616
91	3.86088	3.49467	4.00904	3.93838	3.4334	4.12137	3.87916	3.507	4.04469	3.80413	3.48578	3.91357
92	3.50711	3.18358	3.62985	3.49595	2.99304	3.67063	3.5401	3.21949	3.67343	3.44729	3.16113	3.53958
93	3.18386	2.90604	3.2821	3.16508	2.69922	3.31483	3.21219	2.9476	3.31547	3.13445	2.87548	3.2115
94	2.86816	2.60071	2.95689	2.87043	2.36064	3.0274	2.89608	2.65299	2.98433	2.81296	2.55571	2.88518
95	2.5638	2.28904	2.65181	2.54262	2.12008	2.66053	2.58447	2.32537	2.67599	2.53006	2.2502	2.60627
96	2.29292	2.10658	2.3458	2.30587	2.00151	2.37589	2.30514	2.12581	2.36091	2.26301	2.07773	2.3088
97	1.95372	1.81662	1.98964	1.92268	1.74812	1.95308	1.9565	1.80049	2.00143	1.95662	1.85243	1.98188
98	1.56678	1.4486	1.59404	1.58602	1.32995	1.63063	1.55249	1.40221	1.59168	1.58197	1.56031	1.58536
99	1.02422	0.948408	1.04092	1.13018	1.07404	1.13493	1.00605	0.904126	1.03109	1.01538	0.9625	1.02474
100	0.319409	0.263889	0.329353	0.382246	0.261905	0.403846	0.305436	0.261261	0.313776	0.322557	0.270833	0.330833
